# Supplementary material for: Benchmarking mutation effect prediction algorithms using functionally validated cancer-related missense mutations
Source: Genome Biol. 2014 Oct 28;15(10):484. doi: 10.1186/s13059-014-0484-1 (PMC4232638; doi:10.1186/s13059-014-0484-1)
Supplement: Additional file 2: — List of all mutations included in this study. This table lists all 3,706 missense mutations included in the study, their classification using 15 mutation effect prediction algorithms, their experimental functional categories, the evidence supporting the experimental functional classification, and their association with hereditary diseases (TP53, BRCA1, and BRCA2). [file 13059_2014_484_MOESM2_ESM.xlsx]

## Sheet: Additional file 2
Additional file 2: List of all mutations included in this study.
Type	Gene	Transcript ID	Protein ID	Amino acid change	Number of nucleotide changes	Genomic position				SNVs used in analysis	Source of mutation	Source of functional impact classification	COSMIC v68	Functional categories for oncogenes/ new cancer genes						Functional categories for TP53						Functional categories for BRCA1/2	PubMed ID (PMID)	Functional classification	Presence in training sets						Predictor scores and categories
						Chromosome	Position	Reference allele	Alternate allele					Change in kinase, GTPase, or other enzymatic activity (i.e. RNase)	Effect in response to ligand/ substrate, impact on downstream effectors/ pathways, or cell proliferation/ survival, differentiation, apoptosis	Ability to immortalize or transform human or murine cells (e.g. MCF10A, BaF3, NIH3T3), anchorage-independent growth	Response to specific chemical/ biological compounds, therapeutic agents or temperature	Tumor growth/induction in vivo (e.g. xenografts, mouse/fish models), or changes in the rates of progression free- or overall survival in pre-clinical models	Changes in genome (i.e. aneuploidy), epigenome (i.e. methylation), transcriptome (i.e. splicing), miRNA biogenesis, DNA/RNA binding affinity	Conserved wild-type function	Loss of function	Dominant negative activity	Gain of function	Temperature sensitivity	Association with Li-Fraumeni syndrome (LFS) or Li-Fraumeni-like syndrome (LFL) (IARC TP53 mutation database R17)	Association with early onset breast and ovarian cancer syndrome (UMD-BRCA1/2 mutation databases)			CHASM (breast) 1.0.7 training set	CHASM (lung) 1.0.7 training set	CHASM (melanoma) 1.0.7 training set	FATHMM (cancer) v2.3 training set	FATHMM (missense) v2.3 training set	Polyphen2 (HumDiv) v2 training set	CHASM (breast) v1.0.7 category	CHASM (breast) v1.0.7 score	CHASM (lung) v1.0.7 category	CHASM (lung) v1.0.7 score	CHASM (melanoma) v1.0.7 category	CHASM (melanoma) v1.0.7 score	FATHMM (cancer) v2.3 category	FATHMM (cancer) v2.3 score	FATHMM (missense) v2.3 category	FATHMM (missense) v2.3 score	Mutation Assessor (release 2) category	Mutation Assessor (release 2) score	MutationTaster (24/7/14 update) category	MutationTaster (24/7/14 update) probability	PolyPhen-2 (v2.2.2) category
Oncogene	BRAF	ENST00000288602	ENSP00000288602	F247L	1	7	140501331	A	C	SNV	TCGAPanCancer	Literature	COSM259660	----	----	----	----	----	----									uncertain							Passenger	0.472	Passenger	0.494	Passenger	0.49	PASSENGER/OTHER	-0.49	DAMAGING	-3.26	medium	2.9	disease_causing	0.999999	possibly damaging
Oncogene	BRAF	ENST00000288602	ENSP00000288602	F595L	1	7	140453150	A	T	SNV	Literature	Literature	COSM53198	yes	yes	yes	----	----	----								15035987 (note: described as F594L), 19735675	non-neutral	DRIVER	DRIVER	DRIVER	Disease	CANCER		Driver	0.038	Driver	0.042	Driver	0.022	CANCER	-7.65	DAMAGING	-6.42	medium	2.595	disease_causing	1	probably damaging
Oncogene	BRAF	ENST00000288602	ENSP00000288602	L537S	1	7	140476796	A	G	SNV	TCGAPanCancer	Literature	COSM452457	----	----	----	----	----	----									uncertain							Driver	0.19	Driver	0.2	Driver	0.18	CANCER	-8.35	DAMAGING	-7.12	medium	3.42	disease_causing	1	probably damaging
Oncogene	BRAF	ENST00000288602	ENSP00000288602	L597Q	1	7	140453145	A	T	SNV	Literature	Literature	COSM1125	----	----	----	yes	----	----								22798288	non-neutral	DRIVER	DRIVER	DRIVER		CANCER		Driver	0.018	Driver	0.016	Driver	0.012	CANCER	-3.11	DAMAGING	-2.82	medium	3.255	disease_causing	1	probably damaging
Oncogene	BRAF	ENST00000288602	ENSP00000288602	L597R	1	7	140453145	A	C	SNV	Literature	Literature	COSM471	----	----	----	yes	----	----								22798288, 23715574	non-neutral	DRIVER	DRIVER	DRIVER	Disease	CANCER		Driver	0.008	Driver	0.012	Driver	0.016	CANCER	-3.11	DAMAGING	-2.83	high	4.06	disease_causing	1	probably damaging
Oncogene	BRAF	ENST00000288602	ENSP00000288602	S428T	1	7	140482853	A	T	SNV	TCGAPanCancer	Literature	COSM1086266	----	----	----	----	----	----									uncertain							Passenger	0.664	Passenger	0.708	Passenger	0.456	CANCER	-0.77	TOLERATED	-0.93	low	0.895	disease_causing	0.99997	benign
Oncogene	BRAF	ENST00000288602	ENSP00000288602	V600E	1	7	140453136	A	T	SNV	TCGAPanCancer, Literature	Literature	COSM476	yes	yes	yes	yes	yes	----								12068308, 20551065, 22663011, 21388974, 15035987 (note: described as V599E)	non-neutral	DRIVER	DRIVER	DRIVER	Disease	CANCER		Driver	0.022	Driver	0.046	Driver	0.042	CANCER	-1.82	DAMAGING	-1.53	low	1.32	disease_causing	1	probably damaging
Oncogene	BRAF	ENST00000288602	ENSP00000288602	D380H	1	7	140494110	C	G	SNV	TCGAPanCancer	Literature	COSM745346	----	----	----	----	----	----									uncertain							Passenger	0.474	Passenger	0.52	Driver	0.238	CANCER	-0.85	TOLERATED	-1.01	low	1.39	disease_causing	1	probably damaging
Oncogene	BRAF	ENST00000288602	ENSP00000288602	D594H	1	7	140453155	C	G	SNV	TCGAPanCancer	Literature	COSM144576	----	----	----	----	----	----									uncertain							Driver	0.094	Driver	0.042	Driver	0.126	CANCER	-8.44	DAMAGING	-7.21	high	4.46	disease_causing	1	probably damaging
Oncogene	BRAF	ENST00000288602	ENSP00000288602	D594N	1	7	140453155	C	T	SNV	TCGAPanCancer	Literature	COSM27639	----	----	----	----	----	----									uncertain	DRIVER	DRIVER	DRIVER		CANCER		Driver	0.056	Driver	0.022	Driver	0.152	CANCER	-8.38	DAMAGING	-7.15	medium	3.485	disease_causing	1	probably damaging
Oncogene	BRAF	ENST00000288602	ENSP00000288602	E648Q	1	7	140449137	C	G	SNV	TCGAPanCancer	Literature		----	----	----	----	----	----									uncertain							Driver	0.238	Driver	0.13	Driver	0.068	CANCER	-3.76	DAMAGING	-3.47	medium	2.475	disease_causing	1	probably damaging
Oncogene	BRAF	ENST00000288602	ENSP00000288602	G421V	1	7	140482873	C	A	SNV	TCGAPanCancer	Literature	COSM48261	----	----	----	----	----	----									uncertain	DRIVER	DRIVER	DRIVER		CANCER		Driver	0.286	Driver	0.292	Driver	0.27	CANCER	-0.76	TOLERATED	-0.92	neutral	0.69	disease_causing	1	benign
Oncogene	BRAF	ENST00000288602	ENSP00000288602	G464V	1	7	140481417	C	A	SNV	TCGAPanCancer, Literature	Literature	COSM450	yes	yes	yes	----	----	----								12068308 (note: described as G463V)	non-neutral	DRIVER	DRIVER	DRIVER		CANCER		Driver	0.036	Driver	0.028	Driver	0.036	CANCER	-3.06	DAMAGING	-2.77	high	4.05	disease_causing	1	probably damaging
Oncogene	BRAF	ENST00000288602	ENSP00000288602	G466A	1	7	140481411	C	G	SNV	Literature	Literature	COSM452	yes	yes	----	----	----	----								15035987 (note: described as G465A)	non-neutral	DRIVER	DRIVER	DRIVER		CANCER		Driver	0.048	Driver	0.04	Driver	0.022	CANCER	-9.38	DAMAGING	-8.15	high	3.925	disease_causing	1	probably damaging
Oncogene	BRAF	ENST00000288602	ENSP00000288602	G466E	1	7	140481411	C	T	SNV	Literature	Literature	COSM453	yes	yes	----	----	----	----								15046639 (note: described as G465E), 16364920	non-neutral	DRIVER	DRIVER	DRIVER		CANCER		Driver	0.022	Driver	0.01	Driver	0.038	CANCER	-9.4	DAMAGING	-8.16	high	3.925	disease_causing	1	probably damaging
Oncogene	BRAF	ENST00000288602	ENSP00000288602	G466R	1	7	140481412	C	T	SNV	Literature	Literature	COSM253328	yes	yes	----	----	----	----								15046639 (note: described as G465R), 16364920	non-neutral	DRIVER	DRIVER	DRIVER		CANCER		Driver	0.018	Driver	0.014	Driver	0.038	CANCER	-9.4	DAMAGING	-8.16	high	4.475	disease_causing	1	probably damaging
Oncogene	BRAF	ENST00000288602	ENSP00000288602	G466V	1	7	140481411	C	A	SNV	TCGAPanCancer, Literature	Literature	COSM451	yes	yes	----	yes	----	----								19010912, 22649091, 15035987 (note: described as G465V), 16364920	non-neutral	DRIVER	DRIVER	DRIVER	Disease	CANCER		Driver	0.024	Driver	0.022	Driver	0.034	CANCER	-9.4	DAMAGING	-8.17	high	4.475	disease_causing	1	probably damaging
Oncogene	BRAF	ENST00000288602	ENSP00000288602	G469A	1	7	140481402	C	G	SNV	Literature	Literature	COSM460	yes	yes	yes	yes	----	----								12068308 (note: described as G468A), 15035987 (note: described as G468A), 19010912	non-neutral	DRIVER	DRIVER	DRIVER	Disease	CANCER		Driver	0.028	Driver	0.02	Driver	0.022	CANCER	-2.8	DAMAGING	-2.51	low	1.7	disease_causing	1	probably damaging
Oncogene	BRAF	ENST00000288602	ENSP00000288602	G469E	1	7	140481402	C	T	SNV	Literature	Literature	COSM461	yes	yes	----	----	----	----								18794803	non-neutral	DRIVER	DRIVER	DRIVER	Disease	CANCER		Driver	0.006	Driver	0.002	Driver	0.038	CANCER	-2.94	DAMAGING	-2.65	high	4.235	disease_causing	1	probably damaging
Oncogene	BRAF	ENST00000288602	ENSP00000288602	G469R	1	7	140481403	C	T	SNV	TCGAPanCancer	Literature	COSM457	----	----	----	----	----	----									uncertain	DRIVER	DRIVER	DRIVER	Disease	CANCER		Driver	0.03	Driver	0.004	Driver	0.034	CANCER	-2.95	DAMAGING	-2.66	high	4.235	disease_causing	1	probably damaging
Oncogene	BRAF	ENST00000288602	ENSP00000288602	G469V	1	7	140481402	C	A	SNV	Literature	Literature	COSM459	----	yes	----	no	----	----								20551065	non-neutral	DRIVER	DRIVER	DRIVER		CANCER		Driver	0.026	Driver	0.02	Driver	0.028	CANCER	-2.93	DAMAGING	-2.64	high	3.685	disease_causing	1	probably damaging
Oncogene	BRAF	ENST00000288602	ENSP00000288602	G474R	1	7	140481388	C	T	SNV	Literature	Literature		yes	yes	----	----	----	----								18697864	non-neutral							Driver	0.108	Driver	0.074	Driver	0.174	CANCER	-2.47	DAMAGING	-2.18	high	3.585	disease_causing	1	probably damaging
Oncogene	BRAF	ENST00000288602	ENSP00000288602	G596D	1	7	140453148	C	T	SNV	TCGAPanCancer	Literature	COSM26506	----	----	----	----	----	----									uncertain	DRIVER	DRIVER	DRIVER		CANCER		Driver	0.022	Driver	0.014	Driver	0.03	CANCER	-8.81	DAMAGING	-7.57	high	3.55	disease_causing	1	probably damaging
Oncogene	BRAF	ENST00000288602	ENSP00000288602	G596R	1	7	140453149	C	G	SNV	Literature	Literature	COSM469	yes	yes	no	----	no	----								19735675, 16364920	non-neutral	DRIVER	DRIVER	DRIVER		CANCER		Driver	0.014	Driver	0.002	Driver	0.064	CANCER	-8.82	DAMAGING	-7.59	high	3.755	disease_causing	1	probably damaging
Oncogene	BRAF	ENST00000288602	ENSP00000288602	L613F	1	7	140453096	C	A	SNV	TCGAPanCancer	Literature		----	----	----	----	----	----									uncertain							Driver	0.282	Passenger	0.358	Passenger	0.422	CANCER	-1.95	DAMAGING	-1.67	neutral	0.21	disease_causing	0.999988	benign
Oncogene	BRAF	ENST00000288602	ENSP00000288602	Q609H	1	7	140453108	C	A	SNV	TCGAPanCancer, Literature	Literature	COSM745347	yes	yes	----	yes	----	----								22772467	non-neutral					Polymorphism		Passenger	0.334	Driver	0.202	Driver	0.21	CANCER	-1.97	DAMAGING	-1.68	low	0.915	disease_causing	1	benign
Oncogene	BRAF	ENST00000288602	ENSP00000288602	R271H	1	7	140501260	C	T	SNV	TCGAPanCancer	Literature	COSM1086269	----	----	----	----	----	----									uncertain							Passenger	0.572	Passenger	0.42	Passenger	0.5	PASSENGER/OTHER	-0.49	DAMAGING	-3.25	low	1.45	disease_causing	1	probably damaging
Oncogene	BRAF	ENST00000288602	ENSP00000288602	R462K	1	7	140481423	C	T	SNV	TCGAPanCancer	Literature	COSM1086264	----	----	----	----	----	----									uncertain							Driver	0.272	Driver	0.194	Passenger	0.42	CANCER	-1.8	DAMAGING	-1.51	neutral	-0.215	disease_causing	1	benign
Oncogene	BRAF	ENST00000288602	ENSP00000288602	R95T	1	7	140534629	C	G	SNV	TCGAPanCancer	Literature	COSM745343	----	----	----	----	----	----									uncertain							Passenger	0.482	Passenger	0.532	Driver	0.256	CANCER	-1.06	TOLERATED	-1.23	low	1.385	disease_causing	1	possibly damaging
Oncogene	BRAF	ENST00000288602	ENSP00000288602	S113I	1	7	140534575	C	A	SNV	TCGAPanCancer	Literature	COSM599331	----	----	----	----	----	----									uncertain							Passenger	0.596	Passenger	0.71	Passenger	0.444	CANCER	-0.78	TOLERATED	-0.95	neutral	0	disease_causing	0.900271	benign
Oncogene	BRAF	ENST00000288602	ENSP00000288602	V639I	1	7	140449164	C	T	SNV	TCGAPanCancer	Literature	COSM745349	----	----	----	----	----	----									uncertain							Passenger	0.452	Passenger	0.31	Passenger	0.314	CANCER	-2.52	DAMAGING	-2.23	neutral	0.445	disease_causing	1	possibly damaging
Oncogene	BRAF	ENST00000288602	ENSP00000288602	A598V	1	7	140453142	G	A	SNV	Literature	Literature	COSM21549	yes	yes	----	----	----	----								19200582	non-neutral	DRIVER	DRIVER	DRIVER		CANCER		Driver	0.046	Driver	0.012	Driver	0.104	CANCER	-6.84	DAMAGING	-5.61	medium	2.09	disease_causing	1	possibly damaging
Oncogene	BRAF	ENST00000288602	ENSP00000288602	A762E	1	7	140434413	G	T	SNV	TCGAPanCancer	Literature	COSM599337	----	----	----	----	----	----									uncertain							Passenger	0.75	Passenger	0.936	Passenger	0.504	CANCER	-0.75	TOLERATED	-0.91	neutral	0.345	polymorphism	0.788225	benign
Oncogene	BRAF	ENST00000288602	ENSP00000288602	F259L	1	7	140501295	G	C	SNV	TCGAPanCancer	Literature		----	----	----	----	----	----									uncertain							Passenger	0.508	Passenger	0.498	Passenger	0.504	PASSENGER/OTHER	-0.17	DAMAGING	-2.93	low	0.845	disease_causing	1	possibly damaging
Oncogene	BRAF	ENST00000288602	ENSP00000288602	F294L	1	7	140500260	G	T	SNV	TCGAPanCancer	Literature	COSM1086268	----	----	----	----	----	----									uncertain							Passenger	0.448	Passenger	0.58	Passenger	0.454	PASSENGER/OTHER	-0.58	TOLERATED	-0.74	neutral	0.585	disease_causing	0.999999	benign
Oncogene	BRAF	ENST00000288602	ENSP00000288602	L597V	1	7	140453146	G	C	SNV	Literature	Literature	COSM470	yes	yes	yes	----	----	----								15035987 (note: described as L596V)	non-neutral	DRIVER	DRIVER	DRIVER	Disease	CANCER		Driver	0.044	Driver	0.058	Driver	0.032	CANCER	-3.01	DAMAGING	-2.72	low	1.805	disease_causing	1	possibly damaging
Oncogene	BRAF	ENST00000288602	ENSP00000288602	L64I	1	7	140549961	G	T	SNV	TCGAPanCancer	Literature	COSM1086272	----	----	----	----	----	----									uncertain							Passenger	0.754	Passenger	0.842	Passenger	0.692	CANCER	-1.57	DAMAGING	-1.74	low	1.7	disease_causing	0.999981	possibly damaging
Oncogene	BRAF	ENST00000288602	ENSP00000288602	L678I	1	7	140439707	G	T	SNV	TCGAPanCancer	Literature	COSM1086262	----	----	----	----	----	----									uncertain							Passenger	0.378	Passenger	0.506	Passenger	0.394	CANCER	-6.5	DAMAGING	-5.27	neutral	0.47	disease_causing	0.999997	benign
Oncogene	BRAF	ENST00000288602	ENSP00000288602	P751A	1	7	140434447	G	C	SNV	TCGAPanCancer	Literature		----	----	----	----	----	----									uncertain							Passenger	0.51	Passenger	0.6	Passenger	0.39	CANCER	-0.78	TOLERATED	-0.94	low	1.24	disease_causing	1	probably damaging
Oncogene	BRAF	ENST00000288602	ENSP00000288602	Q609E	1	7	140453110	G	C	SNV	TCGAPanCancer	Literature		----	----	----	----	----	----									uncertain							Driver	0.12	Driver	0.14	Driver	0.09	CANCER	-1.88	DAMAGING	-1.59	neutral	0.225	disease_causing	1	possibly damaging
Oncogene	BRAF	ENST00000288602	ENSP00000288602	S129L	1	7	140534527	G	A	SNV	TCGAPanCancer	Literature	COSM1312758	----	----	----	----	----	----									uncertain							Passenger	0.62	Passenger	0.66	Passenger	0.806	CANCER	-0.8	TOLERATED	-0.96	neutral	0	disease_causing	0.998596	possibly damaging
Oncogene	BRAF	ENST00000288602	ENSP00000288602	S364L	1	7	140494157	G	A	SNV	TCGAPanCancer	Literature	COSM1312757	----	----	----	----	----	----									uncertain							Passenger	0.514	Passenger	0.608	Passenger	0.662	CANCER	-2.46	DAMAGING	-2.46	low	1.67	disease_causing	1	possibly damaging
Oncogene	BRAF	ENST00000288602	ENSP00000288602	S419Y	1	7	140482879	G	T	SNV	TCGAPanCancer	Literature	COSM1086267	----	----	----	----	----	----									uncertain							Passenger	0.47	Passenger	0.534	Passenger	0.308	CANCER	-0.9	TOLERATED	-1.06	medium	2.08	disease_causing	1	probably damaging
Oncogene	BRAF	ENST00000288602	ENSP00000288602	D594A	1	7	140453154	T	G	SNV	Literature	Literature	COSM1583010	yes	yes	yes	yes	yes	yes								20978199, 24667377 (note: tumor formation is in cooperation with KRAS G12 mutant)	non-neutral							Driver	0.12	Driver	0.078	Driver	0.06	CANCER	-8.44	DAMAGING	-7.21	high	4.46	disease_causing	1	probably damaging
Oncogene	BRAF	ENST00000288602	ENSP00000288602	D594G	1	7	140453154	T	C	SNV	Literature	Literature	COSM467	yes	yes	----	yes	yes	----								18794803	non-neutral	DRIVER	DRIVER	DRIVER	Disease	CANCER		Driver	0.04	Driver	0.012	Driver	0.024	CANCER	-8.41	DAMAGING	-7.18	high	3.565	disease_causing	1	probably damaging
Oncogene	BRAF	ENST00000288602	ENSP00000288602	D594V	1	7	140453154	T	A	SNV	Literature	Literature	COSM466	yes	yes	no	yes	----	----								20141835, 19735675, 14678966 (note: described as D593V)	non-neutral	DRIVER	DRIVER	DRIVER		CANCER		Driver	0.026	Driver	0.02	Driver	0.042	CANCER	-8.45	DAMAGING	-7.22	high	4.46	disease_causing	1	probably damaging
Oncogene	BRAF	ENST00000288602	ENSP00000288602	E228V	1	7	140507788	T	A	SNV	TCGAPanCancer	Literature		----	----	----	----	----	----									uncertain							Passenger	0.64	Passenger	0.764	Passenger	0.388	PASSENGER/OTHER	0.66	DAMAGING	-1.88	low	1.59	disease_causing	1	possibly damaging
Oncogene	BRAF	ENST00000288602	ENSP00000288602	I300V	1	7	140500244	T	C	SNV	TCGAPanCancer	Literature	COSM238980	----	----	----	----	----	----									uncertain							Passenger	0.7	Passenger	0.54	Passenger	0.498	PASSENGER/OTHER	-0.63	TOLERATED	-0.79	low	1.1	disease_causing	0.823007	benign
Oncogene	BRAF	ENST00000288602	ENSP00000288602	K205Q	1	7	140507858	T	G	SNV	TCGAPanCancer	Literature	COSM268758	----	----	----	----	----	----									uncertain							Passenger	0.48	Passenger	0.474	Driver	0.228	CANCER	-0.85	TOLERATED	-1.02	low	1.455	disease_causing	1	possibly damaging
Oncogene	BRAF	ENST00000288602	ENSP00000288602	K601E	1	7	140453134	T	C	SNV	TCGAPanCancer, Literature	Literature	COSM478	yes	yes	----	yes	----	----								18697864, 22798288, 20551065, 15035987 (note: described as K600E)	non-neutral	DRIVER	DRIVER	DRIVER	Disease	CANCER		Driver	0.026	Driver	0.014	Driver	0.026	CANCER	-1.92	DAMAGING	-1.64	neutral	0.74	disease_causing	1	possibly damaging
Oncogene	BRAF	ENST00000288602	ENSP00000288602	K698R	1	7	140439646	T	C	SNV	TCGAPanCancer	Literature	COSM452456	----	----	----	----	----	----									uncertain							Driver	0.24	Driver	0.234	Driver	0.222	CANCER	-1.95	DAMAGING	-1.66	neutral	0.12	disease_causing	1	benign
Oncogene	BRAF	ENST00000288602	ENSP00000288602	N49I	1	7	140550005	T	A	SNV	TCGAPanCancer	Literature		----	----	----	----	----	----									uncertain							Passenger	0.584	Passenger	0.716	Driver	0.296	CANCER	-1.3	TOLERATED	-1.46	low	1.625	disease_causing	0.999999	benign
Oncogene	BRAF	ENST00000288602	ENSP00000288602	N581S	1	7	140453193	T	C	SNV	TCGAPanCancer, Literature	Literature	COSM462	yes	yes	----	----	----	----								15035987 (note: described as N580S)	non-neutral	DRIVER	DRIVER	DRIVER		CANCER		Driver	0.062	Driver	0.03	Driver	0.024	CANCER	-8.06	DAMAGING	-6.82	high	3.915	disease_causing	1	probably damaging
Oncogene	BRAF	ENST00000288602	ENSP00000288602	Y472C	1	7	140481393	T	C	SNV	Literature	Literature	COSM1133046	yes	yes	----	yes	----	----								22649091	non-neutral							Driver	0.286	Driver	0.292	Driver	0.238	CANCER	-6.86	DAMAGING	-5.62	medium	2.64	disease_causing	0.999999	probably damaging
Oncogene	BRAF	ENST00000288602	ENSP00000288602	V600K	2	7	140453136	AC	TT		Literature	Literature	COSM473	yes	yes	----	yes	----	----								20551065, 22663011, 15035987 (note: described as V599K)	non-neutral					CANCER		Driver	0.02	Driver	0.018	Driver	0.026	CANCER	-1.82	DAMAGING	-1.53	low	1.4
Oncogene	BRAF	ENST00000288602	ENSP00000288602	V600R	2	7	140453136	AC	CT		Literature	Literature	COSM1583011	yes	yes	----	yes	----	----								20551065	non-neutral					CANCER		Driver	0.014	Driver	0.014	Driver	0.014	CANCER	-1.87	DAMAGING	-1.58	low	0.935
Oncogene	BRAF	ENST00000288602	ENSP00000288602	L597S	2	7	140453145	AG	GA		Literature	Literature	COSM1126	----	----	----	yes	----	----								22798288	non-neutral					CANCER		Driver	0.012	Driver	0.034	Driver	0.03	CANCER	-3.11	DAMAGING	-2.82	medium	2.495
Oncogene	BRAF	ENST00000288602	ENSP00000288602	V600D	2	7	140453135	CA	AT		Literature	Literature	COSM477	yes	yes	yes	yes	----	----								20551065, 15035987 (note: described as V599D), 17297294	non-neutral					CANCER		Driver	0.026	Driver	0.022	Driver	0.03	CANCER	-1.76	TOLERATED	-1.47	low	1.34
Tumor suppressor	BRCA1	ENST00000357654	ENSP00000350283	C1697R	1	17	41215954	A	G	SNV	http://www.umd.be/BRCA1/	http://www.umd.be/BRCA1/														3 - UV		uncertain				Disease	CANCER		Passenger	0.342	Driver	0.252	Driver	0.258	PASSENGER/OTHER	-0.32	DAMAGING	-2.12	medium	2.725	disease_causing	1	possibly damaging
Tumor suppressor	BRCA1	ENST00000357654	ENSP00000350283	C1787G	1	17	41201185	A	C	SNV	http://www.umd.be/BRCA1/	http://www.umd.be/BRCA1/														3 - UV		uncertain							Passenger	0.356	Passenger	0.358	Driver	0.208	PASSENGER/OTHER	-0.02	TOLERATED	-1.26	medium	2.25	disease_causing	0.999834	benign
Tumor suppressor	BRCA1	ENST00000357654	ENSP00000350283	C24R	1	17	41276044	A	G	SNV	http://www.umd.be/BRCA1/	http://www.umd.be/BRCA1/														5 - Causal		non-neutral							Passenger	0.372	Driver	0.278	Driver	0.286	CANCER	-3.38	DAMAGING	-6.43	high	4.37	disease_causing	0.999998	probably damaging
Tumor suppressor	BRCA1	ENST00000357654	ENSP00000350283	C39R	1	17	41267762	A	G	SNV	http://www.umd.be/BRCA1/	http://www.umd.be/BRCA1/														5 - Causal		non-neutral							Passenger	0.362	Driver	0.254	Driver	0.264	CANCER	-3.38	DAMAGING	-6.43	high	4.375	disease_causing	1	probably damaging
Tumor suppressor	BRCA1	ENST00000357654	ENSP00000350283	C39W	1	17	41267760	A	C	SNV	http://www.umd.be/BRCA1/	http://www.umd.be/BRCA1/														5 - Causal		non-neutral							Passenger	0.402	Passenger	0.362	Driver	0.212	CANCER	-3.38	DAMAGING	-6.43	high	4.375	disease_causing	0.99998	probably damaging
Tumor suppressor	BRCA1	ENST00000357654	ENSP00000350283	C61G	1	17	41258504	A	C	SNV	http://www.umd.be/BRCA1/	http://www.umd.be/BRCA1/														5 - Causal		non-neutral				Disease	CANCER		Passenger	0.42	Passenger	0.358	Driver	0.244	CANCER	-3.37	DAMAGING	-6.42	high	4.355	disease_causing	0.992709	benign
Tumor suppressor	BRCA1	ENST00000357654	ENSP00000350283	C644W	1	17	41245616	A	C	SNV	TCGAPanCancer	Literature	COSM979741															uncertain							Passenger	0.39	Passenger	0.444	Driver	0.296	PASSENGER/OTHER	-0.62	DAMAGING	-2.25	medium	1.975	disease_causing	0.990891	benign
Tumor suppressor	BRCA1	ENST00000357654	ENSP00000350283	C64R	1	17	41258495	A	G	SNV	http://www.umd.be/BRCA1/	http://www.umd.be/BRCA1/														5 - Causal		non-neutral							Passenger	0.384	Driver	0.274	Driver	0.278	CANCER	-3.38	DAMAGING	-6.43	high	4.325	disease_causing	1	probably damaging
Tumor suppressor	BRCA1	ENST00000357654	ENSP00000350283	C64W	1	17	41258493	A	C	SNV	http://www.umd.be/BRCA1/	http://www.umd.be/BRCA1/														5 - Causal		non-neutral							Passenger	0.422	Passenger	0.414	Driver	0.226	CANCER	-3.38	DAMAGING	-6.43	high	4.325	disease_causing	0.999996	probably damaging
Tumor suppressor	BRCA1	ENST00000357654	ENSP00000350283	D369E	1	17	41246441	A	T	SNV	http://www.umd.be/BRCA1/	http://www.umd.be/BRCA1/														3 - UV		uncertain							Passenger	0.462	Passenger	0.412	Driver	0.296	PASSENGER/OTHER	-0.67	DAMAGING	-2.96	medium	2.495	polymorphism	1	possibly damaging
Tumor suppressor	BRCA1	ENST00000357654	ENSP00000350283	D400E	1	17	41246348	A	T	SNV	http://www.umd.be/BRCA1/	http://www.umd.be/BRCA1/														3 - UV		uncertain							Passenger	0.49	Passenger	0.48	Passenger	0.352	PASSENGER/OTHER	-0.58	DAMAGING	-2.86	medium	2.56	polymorphism	1	possibly damaging
Tumor suppressor	BRCA1	ENST00000357654	ENSP00000350283	F1231L	1	17	41243855	A	T	SNV	http://www.umd.be/BRCA1/	http://www.umd.be/BRCA1/														1 - Neutral		neutral							Passenger	0.438	Passenger	0.426	Passenger	0.352	CANCER	-1.01	DAMAGING	-2.64	medium	1.975	polymorphism	0.970592	possibly damaging
Tumor suppressor	BRCA1	ENST00000357654	ENSP00000350283	F1695L	1	17	41215958	A	T	SNV	http://www.umd.be/BRCA1/	http://www.umd.be/BRCA1/														3 - UV		uncertain							Passenger	0.412	Passenger	0.35	Passenger	0.308	PASSENGER/OTHER	-0.41	DAMAGING	-2.04	neutral	0.185	disease_causing	0.891074	benign
Tumor suppressor	BRCA1	ENST00000357654	ENSP00000350283	F1717Y	1	17	41215893	A	T	SNV	http://www.umd.be/BRCA1/	http://www.umd.be/BRCA1/														3 - UV		uncertain							Passenger	0.418	Passenger	0.548	Passenger	0.336	PASSENGER/OTHER	-0.04	TOLERATED	-1.27	low	1.39	polymorphism	0.995655	benign
Tumor suppressor	BRCA1	ENST00000357654	ENSP00000350283	F1761S	1	17	41203130	A	G	SNV	http://www.umd.be/BRCA1/	http://www.umd.be/BRCA1/														3 - UV		uncertain							Passenger	0.352	Passenger	0.314	Driver	0.15	CANCER	-2.06	DAMAGING	-3.34	medium	1.995	disease_causing	0.957334	probably damaging
Tumor suppressor	BRCA1	ENST00000357654	ENSP00000350283	F461C	1	17	41246166	A	C	SNV	TCGAPanCancer	Literature	COSM979747															uncertain							Passenger	0.436	Passenger	0.348	Driver	0.292	CANCER	-2.29	DAMAGING	-4.57	high	3.96	disease_causing	0.958497	probably damaging
Tumor suppressor	BRCA1	ENST00000357654	ENSP00000350283	F461L	1	17	41246165	A	T	SNV	http://www.umd.be/BRCA1/	http://www.umd.be/BRCA1/														3 - UV		uncertain				Disease	CANCER		Passenger	0.466	Passenger	0.378	Passenger	0.328	CANCER	-2.23	DAMAGING	-4.51	high	3.96	disease_causing	0.867725	probably damaging
Tumor suppressor	BRCA1	ENST00000357654	ENSP00000350283	F486L	1	17	41246090	A	T	SNV	http://www.umd.be/BRCA1/	http://www.umd.be/BRCA1/														1 - Neutral		neutral							Passenger	0.55	Passenger	0.492	Passenger	0.384	PASSENGER/OTHER	-0.41	DAMAGING	-2.7	medium	1.995	polymorphism	1	benign
Tumor suppressor	BRCA1	ENST00000357654	ENSP00000350283	F721S	1	17	41245386	A	G	SNV	http://www.umd.be/BRCA1/	http://www.umd.be/BRCA1/														3 - UV		uncertain							Passenger	0.494	Passenger	0.502	Driver	0.29	PASSENGER/OTHER	-0.69	TOLERATED	-1.32	low	1.84	polymorphism	1	benign
Tumor suppressor	BRCA1	ENST00000357654	ENSP00000350283	I31N	1	17	41267785	A	T	SNV	http://www.umd.be/BRCA1/	http://www.umd.be/BRCA1/														3 - UV		uncertain							Passenger	0.368	Passenger	0.336	Driver	0.252	PASSENGER/OTHER	0.91	DAMAGING	-2.15	low	1.425	disease_causing	0.974295	probably damaging
Tumor suppressor	BRCA1	ENST00000357654	ENSP00000350283	I379M	1	17	41246411	A	C	SNV	http://www.umd.be/BRCA1/	http://www.umd.be/BRCA1/														1 - Neutral		neutral				Polymorphism			Passenger	0.538	Passenger	0.494	Driver	0.276	CANCER	-1.45	DAMAGING	-3.74	high	3.955	polymorphism	0.928066	probably damaging
Tumor suppressor	BRCA1	ENST00000357654	ENSP00000350283	I571T	1	17	41245836	A	G	SNV	http://www.umd.be/BRCA1/	http://www.umd.be/BRCA1/														3 - UV		uncertain							Passenger	0.452	Passenger	0.434	Passenger	0.332	PASSENGER/OTHER	-0.41	DAMAGING	-2.03	neutral	-1.465	polymorphism	1	benign
Tumor suppressor	BRCA1	ENST00000357654	ENSP00000350283	I600T	1	17	41245749	A	G	SNV	http://www.umd.be/BRCA1/	http://www.umd.be/BRCA1/														3 - UV		uncertain							Passenger	0.462	Passenger	0.382	Driver	0.294	PASSENGER/OTHER	1.92	DAMAGING	-1.5	low	1.515	polymorphism	1	benign
Tumor suppressor	BRCA1	ENST00000357654	ENSP00000350283	L1084P	1	17	41244297	A	G	SNV	http://www.umd.be/BRCA1/	http://www.umd.be/BRCA1/														3 - UV		uncertain							Passenger	0.39	Passenger	0.322	Driver	0.24	CANCER	-1.2	TOLERATED	-0.97	medium	1.95	polymorphism	0.999998	probably damaging
Tumor suppressor	BRCA1	ENST00000357654	ENSP00000350283	L1385P	1	17	41242992	A	G	SNV	http://www.umd.be/BRCA1/	http://www.umd.be/BRCA1/														3 - UV		uncertain							Passenger	0.542	Passenger	0.454	Passenger	0.312	CANCER	-1.18	DAMAGING	-2.81	neutral	0.55	polymorphism	0.999959	possibly damaging
Tumor suppressor	BRCA1	ENST00000357654	ENSP00000350283	L1404R	1	17	41234567	A	C	SNV	http://www.umd.be/BRCA1/	http://www.umd.be/BRCA1/														3 - UV		uncertain							Passenger	0.502	Passenger	0.402	Passenger	0.358	PASSENGER/OTHER	-0.54	TOLERATED	-0.22	low	1.1	disease_causing	0.999166	possibly damaging
Tumor suppressor	BRCA1	ENST00000357654	ENSP00000350283	L152P	1	17	41251884	A	G	SNV	http://www.umd.be/BRCA1/	http://www.umd.be/BRCA1/														3 - UV		uncertain						Neutral	Passenger	0.394	Passenger	0.312	Driver	0.24	PASSENGER/OTHER	-0.72	DAMAGING	-2.34	low	1.645	polymorphism	0.973259	probably damaging
Tumor suppressor	BRCA1	ENST00000357654	ENSP00000350283	L1564P	1	17	41223240	A	G	SNV	http://www.umd.be/BRCA1/	http://www.umd.be/BRCA1/														1 - Neutral		neutral							Passenger	0.368	Driver	0.284	Driver	0.23	PASSENGER/OTHER	-0.69	DAMAGING	-2.32	neutral	0.695	polymorphism	0.973202	possibly damaging
Tumor suppressor	BRCA1	ENST00000357654	ENSP00000350283	L1605W	1	17	41223117	A	C	SNV	http://www.umd.be/BRCA1/	http://www.umd.be/BRCA1/														3 - UV		uncertain							Passenger	0.366	Passenger	0.486	Driver	0.254	PASSENGER/OTHER	-0.7	DAMAGING	-2.33	neutral	0	polymorphism	1	benign
Tumor suppressor	BRCA1	ENST00000357654	ENSP00000350283	L1664P	1	17	41219708	A	G	SNV	http://www.umd.be/BRCA1/	http://www.umd.be/BRCA1/														3 - UV		uncertain							Passenger	0.404	Passenger	0.328	Driver	0.266	PASSENGER/OTHER	-0.38	DAMAGING	-2.18	medium	2.045	disease_causing	0.998116	benign
Tumor suppressor	BRCA1	ENST00000357654	ENSP00000350283	L1764P	1	17	41203121	A	G	SNV	http://www.umd.be/BRCA1/	http://www.umd.be/BRCA1/														3 - UV		uncertain					Polymorphism		Passenger	0.346	Driver	0.24	Driver	0.212	PASSENGER/OTHER	-0.26	TOLERATED	-1.49	low	1.78	disease_causing	0.999981	probably damaging
Tumor suppressor	BRCA1	ENST00000357654	ENSP00000350283	L1844P	1	17	41197756	A	G	SNV	http://www.umd.be/BRCA1/	http://www.umd.be/BRCA1/														3 - UV		uncertain							Passenger	0.374	Driver	0.268	Driver	0.23	CANCER	-1.33	DAMAGING	-2.61	low	1.5	disease_causing	0.999268	probably damaging
Tumor suppressor	BRCA1	ENST00000357654	ENSP00000350283	L246V	1	17	41246812	A	C	SNV	http://www.umd.be/BRCA1/	http://www.umd.be/BRCA1/														1 - Neutral		neutral					Polymorphism		Passenger	0.498	Passenger	0.4	Driver	0.212	PASSENGER/OTHER	-0.61	DAMAGING	-2.24	low	1.645	polymorphism	0.990698	probably damaging
Tumor suppressor	BRCA1	ENST00000357654	ENSP00000350283	L598V	1	17	41245756	A	C	SNV	http://www.umd.be/BRCA1/	http://www.umd.be/BRCA1/														3 - UV		uncertain							Passenger	0.514	Passenger	0.43	Driver	0.242	PASSENGER/OTHER	1.59	DAMAGING	-1.83	high	3.99	polymorphism	0.998103	probably damaging
Tumor suppressor	BRCA1	ENST00000357654	ENSP00000350283	L611P	1	17	41245716	A	G	SNV	http://www.umd.be/BRCA1/	http://www.umd.be/BRCA1/														3 - UV		uncertain							Passenger	0.388	Driver	0.268	Driver	0.234	PASSENGER/OTHER	0.98	DAMAGING	-2.44	medium	2.92	disease_causing	0.999685	probably damaging
Tumor suppressor	BRCA1	ENST00000357654	ENSP00000350283	L666P	1	17	41245551	A	G	SNV	http://www.umd.be/BRCA1/	http://www.umd.be/BRCA1/														3 - UV		uncertain							Passenger	0.53	Passenger	0.512	Passenger	0.328	PASSENGER/OTHER	1.91	DAMAGING	-1.5	neutral	0.72	disease_causing	0.999749	benign
Tumor suppressor	BRCA1	ENST00000357654	ENSP00000350283	L752S	1	17	41245293	A	G	SNV	http://www.umd.be/BRCA1/	http://www.umd.be/BRCA1/														3 - UV		uncertain							Passenger	0.566	Passenger	0.6	Passenger	0.346	PASSENGER/OTHER	-0.73	TOLERATED	-1.37	medium	2.07	polymorphism	1	possibly damaging
Tumor suppressor	BRCA1	ENST00000357654	ENSP00000350283	L771S	1	17	41245236	A	G	SNV	http://www.umd.be/BRCA1/	http://www.umd.be/BRCA1/														3 - UV		uncertain							Passenger	0.53	Passenger	0.602	Passenger	0.344	PASSENGER/OTHER	-0.73	TOLERATED	-1.37	medium	3.305	polymorphism	1	probably damaging
Tumor suppressor	BRCA1	ENST00000357654	ENSP00000350283	L833W	1	17	41245050	A	C	SNV	http://www.umd.be/BRCA1/	http://www.umd.be/BRCA1/														3 - UV		uncertain							Passenger	0.548	Passenger	0.562	Passenger	0.32	CANCER	-2.13	DAMAGING	-2.77	medium	3.325	polymorphism	1	probably damaging
Tumor suppressor	BRCA1	ENST00000357654	ENSP00000350283	M1628T	1	17	41223048	A	G	SNV	http://www.umd.be/BRCA1/	http://www.umd.be/BRCA1/														1 - Neutral		neutral					CANCER		Passenger	0.474	Passenger	0.452	Passenger	0.436	PASSENGER/OTHER	-0.32	DAMAGING	-2.12	low	1.1	polymorphism	1	benign
Tumor suppressor	BRCA1	ENST00000357654	ENSP00000350283	M1650T	1	17	41222982	A	G	SNV	http://www.umd.be/BRCA1/	http://www.umd.be/BRCA1/														3 - UV		uncertain							Passenger	0.472	Passenger	0.39	Passenger	0.38	PASSENGER/OTHER	-0.33	DAMAGING	-2.13	low	1.24	polymorphism	1	benign
Tumor suppressor	BRCA1	ENST00000357654	ENSP00000350283	M1652T	1	17	41222976	A	G	SNV	http://www.umd.be/BRCA1/	http://www.umd.be/BRCA1/														2 - Likely Neutral		uncertain							Passenger	0.4	Passenger	0.368	Passenger	0.328	PASSENGER/OTHER	-0.32	DAMAGING	-2.12	low	1.39	polymorphism	0.924199	benign
Tumor suppressor	BRCA1	ENST00000357654	ENSP00000350283	M1783T	1	17	41201196	A	G	SNV	http://www.umd.be/BRCA1/	http://www.umd.be/BRCA1/														2 - Likely Neutral		uncertain							Passenger	0.412	Passenger	0.36	Passenger	0.302	PASSENGER/OTHER	0	TOLERATED	-1.24	medium	2.045	disease_causing	0.999148	probably damaging
Tumor suppressor	BRCA1	ENST00000357654	ENSP00000350283	M18T	1	17	41276061	A	G	SNV	http://www.umd.be/BRCA1/	http://www.umd.be/BRCA1/														3 - UV		uncertain					Polymorphism		Passenger	0.4	Passenger	0.34	Passenger	0.31	PASSENGER/OTHER	0.52	DAMAGING	-1.85	low	1.1	disease_causing	0.957351	possibly damaging
Tumor suppressor	BRCA1	ENST00000357654	ENSP00000350283	M594T	1	17	41245767	A	G	SNV	http://www.umd.be/BRCA1/	http://www.umd.be/BRCA1/														3 - UV		uncertain							Passenger	0.426	Passenger	0.388	Passenger	0.332	PASSENGER/OTHER	1.87	DAMAGING	-1.55	high	3.98	polymorphism	0.999999	benign
Tumor suppressor	BRCA1	ENST00000357654	ENSP00000350283	N1236K	1	17	41243840	A	T	SNV	http://www.umd.be/BRCA1/	http://www.umd.be/BRCA1/														3 - UV		uncertain					Polymorphism		Passenger	0.504	Passenger	0.49	Driver	0.276	CANCER	-1.52	TOLERATED	-1.28	low	1.895	polymorphism	1	benign
Tumor suppressor	BRCA1	ENST00000357654	ENSP00000350283	N417K	1	17	41246297	A	T	SNV	http://www.umd.be/BRCA1/	http://www.umd.be/BRCA1/														3 - UV		uncertain							Passenger	0.392	Passenger	0.378	Driver	0.216	PASSENGER/OTHER	-0.47	DAMAGING	-2.76	medium	1.95	polymorphism	1	possibly damaging
Tumor suppressor	BRCA1	ENST00000357654	ENSP00000350283	N799K	1	17	41245151	A	T	SNV	http://www.umd.be/BRCA1/	http://www.umd.be/BRCA1/														3 - UV		uncertain							Passenger	0.642	Passenger	0.572	Passenger	0.376	PASSENGER/OTHER	-0.66	TOLERATED	-1.3	medium	1.975	polymorphism	1	benign
Tumor suppressor	BRCA1	ENST00000357654	ENSP00000350283	N969K	1	17	41244641	A	T	SNV	http://www.umd.be/BRCA1/	http://www.umd.be/BRCA1/														3 - UV		uncertain							Passenger	0.458	Passenger	0.476	Passenger	0.31	CANCER	-0.89	DAMAGING	-1.53	medium	2	polymorphism	1	possibly damaging
Tumor suppressor	BRCA1	ENST00000357654	ENSP00000350283	S1217P	1	17	41243899	A	G	SNV	http://www.umd.be/BRCA1/	http://www.umd.be/BRCA1/														3 - UV		uncertain							Passenger	0.438	Passenger	0.358	Driver	0.282	CANCER	-1.75	DAMAGING	-1.52	medium	1.95	polymorphism	0.995634	benign
Tumor suppressor	BRCA1	ENST00000357654	ENSP00000350283	S1301R	1	17	41243645	A	T	SNV	http://www.umd.be/BRCA1/	http://www.umd.be/BRCA1/														3 - UV		uncertain					Polymorphism		Passenger	0.8	Passenger	0.854	Passenger	0.548	PASSENGER/OTHER	-0.72	DAMAGING	-2.35	medium	2.05	polymorphism	1	probably damaging
Tumor suppressor	BRCA1	ENST00000357654	ENSP00000350283	S1473P	1	17	41228572	A	G	SNV	http://www.umd.be/BRCA1/	http://www.umd.be/BRCA1/														2 - Likely Neutral		uncertain							Passenger	0.514	Passenger	0.392	Passenger	0.328	PASSENGER/OTHER	-0.06	TOLERATED	0.26	low	0.975	polymorphism	0.990517	benign
Tumor suppressor	BRCA1	ENST00000357654	ENSP00000350283	S1486R	1	17	41228531	A	T	SNV	http://www.umd.be/BRCA1/	http://www.umd.be/BRCA1/														3 - UV		uncertain							Passenger	0.602	Passenger	0.594	Passenger	0.422	PASSENGER/OTHER	0.01	TOLERATED	0.33	low	0.975	polymorphism	1	benign
Tumor suppressor	BRCA1	ENST00000357654	ENSP00000350283	S1655A	1	17	41222968	A	C	SNV	http://www.umd.be/BRCA1/	http://www.umd.be/BRCA1/														3 - UV		uncertain							Passenger	0.41	Passenger	0.39	Driver	0.284	CANCER	-1.35	DAMAGING	-2.97	medium	2.805	disease_causing	0.992582	benign
Tumor suppressor	BRCA1	ENST00000357654	ENSP00000350283	S387T	1	17	41246389	A	T	SNV	http://www.umd.be/BRCA1/	http://www.umd.be/BRCA1/														3 - UV		uncertain							Passenger	0.538	Passenger	0.464	Passenger	0.302	CANCER	-0.9	DAMAGING	-3.18	medium	3.395	disease_causing	0.793712	probably damaging
Tumor suppressor	BRCA1	ENST00000357654	ENSP00000350283	S573P	1	17	41245831	A	G	SNV	http://www.umd.be/BRCA1/	http://www.umd.be/BRCA1/														3 - UV		uncertain							Passenger	0.402	Driver	0.27	Driver	0.206	CANCER	-0.76	DAMAGING	-2.38	medium	2.915	polymorphism	1	possibly damaging
Tumor suppressor	BRCA1	ENST00000357654	ENSP00000350283	S628R	1	17	41245664	A	T	SNV	http://www.umd.be/BRCA1/	http://www.umd.be/BRCA1/														3 - UV		uncertain							Passenger	0.45	Passenger	0.504	Passenger	0.346	PASSENGER/OTHER	1.74	DAMAGING	-1.67	medium	3.43	polymorphism	1	possibly damaging
Tumor suppressor	BRCA1	ENST00000357654	ENSP00000350283	V1035A	1	17	41244444	A	G	SNV	http://www.umd.be/BRCA1/	http://www.umd.be/BRCA1/														3 - UV		uncertain							Passenger	0.5	Passenger	0.42	Passenger	0.306	CANCER	-0.81	TOLERATED	-0.58	neutral	-2.16	polymorphism	1	benign
Tumor suppressor	BRCA1	ENST00000357654	ENSP00000350283	V1120D	1	17	41244189	A	T	SNV	http://www.umd.be/BRCA1/	http://www.umd.be/BRCA1/														3 - UV		uncertain							Driver	0.296	Driver	0.266	Driver	0.178	CANCER	-1.65	TOLERATED	-1.42	medium	3.23	polymorphism	0.998947	possibly damaging
Tumor suppressor	BRCA1	ENST00000357654	ENSP00000350283	V1665E	1	17	41219705	A	T	SNV	http://www.umd.be/BRCA1/	http://www.umd.be/BRCA1/														5 - Causal		non-neutral							Passenger	0.35	Passenger	0.396	Driver	0.244	PASSENGER/OTHER	-0.38	DAMAGING	-2.18	medium	2.82	disease_causing	0.99988	benign
Tumor suppressor	BRCA1	ENST00000357654	ENSP00000350283	V1687D	1	17	41219639	A	T	SNV	http://www.umd.be/BRCA1/	http://www.umd.be/BRCA1/														3 - UV		uncertain							Passenger	0.364	Driver	0.3	Driver	0.234	PASSENGER/OTHER	-0.56	DAMAGING	-2.35	medium	3.025	disease_causing	1	probably damaging
Tumor suppressor	BRCA1	ENST00000357654	ENSP00000350283	V1713A	1	17	41215905	A	G	SNV	http://www.umd.be/BRCA1/	http://www.umd.be/BRCA1/														3 - UV		uncertain							Passenger	0.4	Passenger	0.316	Driver	0.246	PASSENGER/OTHER	-0.7	DAMAGING	-2.5	medium	2.495	disease_causing	0.952815	possibly damaging
Tumor suppressor	BRCA1	ENST00000357654	ENSP00000350283	V1713G	1	17	41215905	A	C	SNV	http://www.umd.be/BRCA1/	http://www.umd.be/BRCA1/														3 - UV		uncertain				Polymorphism			Passenger	0.384	Passenger	0.384	Driver	0.192	CANCER	-0.78	DAMAGING	-2.58	medium	2.495	disease_causing	0.999999	benign
Tumor suppressor	BRCA1	ENST00000357654	ENSP00000350283	V1804D	1	17	41199716	A	T	SNV	http://www.umd.be/BRCA1/	http://www.umd.be/BRCA1/														1 - Neutral		neutral					Polymorphism		Passenger	0.518	Passenger	0.476	Passenger	0.35	PASSENGER/OTHER	-0.08	TOLERATED	-1.31	neutral	0.345	polymorphism	1	benign
Tumor suppressor	BRCA1	ENST00000357654	ENSP00000350283	V1809G	1	17	41199701	A	C	SNV	http://www.umd.be/BRCA1/	http://www.umd.be/BRCA1/														3 - UV		uncertain							Passenger	0.352	Passenger	0.39	Driver	0.182	CANCER	-1.86	DAMAGING	-3.14	medium	1.995	disease_causing	0.999831	probably damaging
Tumor suppressor	BRCA1	ENST00000357654	ENSP00000350283	V1810G	1	17	41199698	A	C	SNV	http://www.umd.be/BRCA1/	http://www.umd.be/BRCA1/														3 - UV		uncertain							Passenger	0.36	Passenger	0.356	Driver	0.174	CANCER	-1.44	DAMAGING	-2.72	medium	2.215	disease_causing	0.999999	probably damaging
Tumor suppressor	BRCA1	ENST00000357654	ENSP00000350283	V1833G	1	17	41197789	A	C	SNV	http://www.umd.be/BRCA1/	http://www.umd.be/BRCA1/														3 - UV		uncertain							Passenger	0.376	Passenger	0.31	Driver	0.158	CANCER	-2.37	DAMAGING	-3.65	medium	2.215	disease_causing	1	probably damaging
Tumor suppressor	BRCA1	ENST00000357654	ENSP00000350283	V199G	1	17	41247937	A	C	SNV	http://www.umd.be/BRCA1/	http://www.umd.be/BRCA1/														3 - UV		uncertain							Passenger	0.524	Passenger	0.482	Driver	0.29	PASSENGER/OTHER	-0.73	DAMAGING	-2.35	low	0.97	disease_causing	0.999892	benign
Tumor suppressor	BRCA1	ENST00000357654	ENSP00000350283	V415A	1	17	41246304	A	G	SNV	http://www.umd.be/BRCA1/	http://www.umd.be/BRCA1/														3 - UV		uncertain							Passenger	0.408	Passenger	0.322	Driver	0.212	PASSENGER/OTHER	-0.57	DAMAGING	-2.86	medium	2.76	polymorphism	1	possibly damaging
Tumor suppressor	BRCA1	ENST00000357654	ENSP00000350283	V525A	1	17	41245974	A	G	SNV	TCGAPanCancer	Literature	COSM706223															uncertain							Passenger	0.436	Passenger	0.37	Driver	0.28	PASSENGER/OTHER	-0.62	DAMAGING	-3.08	medium	3.06	polymorphism	1	probably damaging
Tumor suppressor	BRCA1	ENST00000357654	ENSP00000350283	V626G	1	17	41245671	A	C	SNV	http://www.umd.be/BRCA1/	http://www.umd.be/BRCA1/														3 - UV		uncertain							Passenger	0.38	Passenger	0.35	Driver	0.222	PASSENGER/OTHER	1.88	DAMAGING	-1.53	high	3.655	disease_causing	0.931898	possibly damaging
Tumor suppressor	BRCA1	ENST00000357654	ENSP00000350283	V660D	1	17	41245569	A	T	SNV	http://www.umd.be/BRCA1/	http://www.umd.be/BRCA1/														3 - UV		uncertain							Passenger	0.574	Passenger	0.548	Passenger	0.366	CANCER	-0.87	DAMAGING	-1.5	medium	2.795	disease_causing	0.999752	benign
Tumor suppressor	BRCA1	ENST00000357654	ENSP00000350283	V772A	1	17	41245233	A	G	SNV	http://www.umd.be/BRCA1/	http://www.umd.be/BRCA1/														1 - Neutral		neutral				Polymorphism			Passenger	0.588	Passenger	0.488	Passenger	0.336	CANCER	-1	DAMAGING	-1.64	medium	2.63	polymorphism	1	possibly damaging
Tumor suppressor	BRCA1	ENST00000357654	ENSP00000350283	V837A	1	17	41245038	A	G	SNV	http://www.umd.be/BRCA1/	http://www.umd.be/BRCA1/														3 - UV		uncertain							Passenger	0.584	Passenger	0.538	Passenger	0.386	CANCER	-0.8	TOLERATED	-1.43	medium	2.205	polymorphism	1	benign
Tumor suppressor	BRCA1	ENST00000357654	ENSP00000350283	V920A	1	17	41244789	A	G	SNV	http://www.umd.be/BRCA1/	http://www.umd.be/BRCA1/														3 - UV		uncertain							Passenger	0.578	Passenger	0.508	Passenger	0.376	CANCER	-1.34	TOLERATED	-1.11	low	1.465	polymorphism	1	benign
Tumor suppressor	BRCA1	ENST00000357654	ENSP00000350283	W1782R	1	17	41201200	A	T	SNV	http://www.umd.be/BRCA1/	http://www.umd.be/BRCA1/														3 - UV		uncertain							Passenger	0.356	Driver	0.284	Passenger	0.322	PASSENGER/OTHER	0.18	TOLERATED	-1.06	low	1.445	disease_causing	0.833179	possibly damaging
Tumor suppressor	BRCA1	ENST00000357654	ENSP00000350283	W1837G	1	17	41197778	A	C	SNV	http://www.umd.be/BRCA1/	http://www.umd.be/BRCA1/														3 - UV		uncertain							Passenger	0.372	Passenger	0.344	Driver	0.242	CANCER	-4.19	DAMAGING	-5.47	medium	2.25	disease_causing	0.999973	probably damaging
Tumor suppressor	BRCA1	ENST00000357654	ENSP00000350283	W1837R	1	17	41197778	A	T	SNV	http://www.umd.be/BRCA1/	http://www.umd.be/BRCA1/														3 - UV		uncertain					Polymorphism		Passenger	0.388	Driver	0.266	Passenger	0.322	CANCER	-4.19	DAMAGING	-5.47	medium	2.25	disease_causing	0.999924	probably damaging
Tumor suppressor	BRCA1	ENST00000357654	ENSP00000350283	Y1552H	1	17	41226369	A	G	SNV	http://www.umd.be/BRCA1/	http://www.umd.be/BRCA1/														3 - UV		uncertain							Passenger	0.468	Passenger	0.492	Passenger	0.308	PASSENGER/OTHER	-0.5	DAMAGING	-2.12	low	0.805	polymorphism	1	benign
Tumor suppressor	BRCA1	ENST00000357654	ENSP00000350283	Y856H	1	17	41244982	A	G	SNV	http://www.umd.be/BRCA1/	http://www.umd.be/BRCA1/														1 - Neutral		neutral					CANCER		Passenger	0.57	Passenger	0.59	Passenger	0.314	CANCER	-1.54	TOLERATED	-1.31	medium	2.755	polymorphism	0.57349	possibly damaging
Tumor suppressor	BRCA1	ENST00000357654	ENSP00000350283	A1142P	1	17	41244124	C	G	SNV	http://www.umd.be/BRCA1/	http://www.umd.be/BRCA1/														3 - UV		uncertain							Passenger	0.502	Passenger	0.532	Driver	0.296	CANCER	-1.28	TOLERATED	-1.04	medium	2.69	polymorphism	1	benign
Tumor suppressor	BRCA1	ENST00000357654	ENSP00000350283	A1206S	1	17	41243932	C	A	SNV	http://www.umd.be/BRCA1/	http://www.umd.be/BRCA1/														3 - UV		uncertain							Passenger	0.548	Passenger	0.598	Passenger	0.336	CANCER	-1.15	TOLERATED	-0.92	low	1.72	polymorphism	1	benign
Tumor suppressor	BRCA1	ENST00000357654	ENSP00000350283	A1279T	1	17	41243713	C	T	SNV	http://www.umd.be/BRCA1/	http://www.umd.be/BRCA1/														1 - Neutral		neutral						Neutral	Passenger	0.486	Passenger	0.344	Passenger	0.592	CANCER	-1.01	DAMAGING	-2.64	low	1.67	polymorphism	0.98553	benign
Tumor suppressor	BRCA1	ENST00000357654	ENSP00000350283	A1615T	1	17	41223088	C	T	SNV	http://www.umd.be/BRCA1/	http://www.umd.be/BRCA1/														3 - UV		uncertain							Passenger	0.554	Passenger	0.378	Passenger	0.518	PASSENGER/OTHER	-0.34	DAMAGING	-2.14	low	1.1	polymorphism	1	possibly damaging
Tumor suppressor	BRCA1	ENST00000357654	ENSP00000350283	A1669S	1	17	41219694	C	A	SNV	http://www.umd.be/BRCA1/	http://www.umd.be/BRCA1/														3 - UV		uncertain							Passenger	0.472	Passenger	0.448	Driver	0.28	PASSENGER/OTHER	-0.13	TOLERATED	-1.37	low	1.925	disease_causing	0.998157	possibly damaging
Tumor suppressor	BRCA1	ENST00000357654	ENSP00000350283	A1752P	1	17	41209092	C	G	SNV	http://www.umd.be/BRCA1/	http://www.umd.be/BRCA1/														3 - UV		uncertain							Passenger	0.512	Passenger	0.436	Driver	0.25	PASSENGER/OTHER	-0.37	DAMAGING	-2.16	low	0.805	disease_causing	0.916951	probably damaging
Tumor suppressor	BRCA1	ENST00000357654	ENSP00000350283	A1752T	1	17	41209092	C	T	SNV	http://www.umd.be/BRCA1/	http://www.umd.be/BRCA1/														3 - UV		uncertain							Passenger	0.552	Passenger	0.306	Passenger	0.582	PASSENGER/OTHER	-0.37	DAMAGING	-2.17	low	0.805	disease_causing	0.767402	possibly damaging
Tumor suppressor	BRCA1	ENST00000357654	ENSP00000350283	A1789S	1	17	41201179	C	A	SNV	http://www.umd.be/BRCA1/	http://www.umd.be/BRCA1/														3 - UV		uncertain							Passenger	0.476	Passenger	0.46	Passenger	0.324	CANCER	-1.82	DAMAGING	-3.1	low	1.83	disease_causing	0.997553	benign
Tumor suppressor	BRCA1	ENST00000357654	ENSP00000350283	A322T	1	17	41246584	C	T	SNV	http://www.umd.be/BRCA1/	http://www.umd.be/BRCA1/														3 - UV		uncertain							Passenger	0.538	Passenger	0.35	Passenger	0.604	PASSENGER/OTHER	-0.67	DAMAGING	-2.3	medium	2.66	polymorphism	0.990022	benign
Tumor suppressor	BRCA1	ENST00000357654	ENSP00000350283	A521T	1	17	41245987	C	T	SNV	http://www.umd.be/BRCA1/	http://www.umd.be/BRCA1/														3 - UV		uncertain							Passenger	0.496	Passenger	0.332	Passenger	0.49	PASSENGER/OTHER	-0.48	DAMAGING	-1.78	neutral	0.765	polymorphism	0.999456	benign
Tumor suppressor	BRCA1	ENST00000357654	ENSP00000350283	C1372Y	1	17	41243031	C	T	SNV	http://www.umd.be/BRCA1/	http://www.umd.be/BRCA1/														3 - UV		uncertain						Neutral	Passenger	0.53	Passenger	0.472	Passenger	0.49	PASSENGER/OTHER	0.22	TOLERATED	-1.4	neutral	-0.625	polymorphism	0.995746	benign
Tumor suppressor	BRCA1	ENST00000357654	ENSP00000350283	C44F	1	17	41267746	C	A	SNV	http://www.umd.be/BRCA1/	http://www.umd.be/BRCA1/														5 - Causal		non-neutral							Passenger	0.394	Passenger	0.42	Driver	0.27	CANCER	-1.84	DAMAGING	-4.89	high	4.01	disease_causing	0.999552	probably damaging
Tumor suppressor	BRCA1	ENST00000357654	ENSP00000350283	C44S	1	17	41267746	C	G	SNV	http://www.umd.be/BRCA1/	http://www.umd.be/BRCA1/														5 - Causal		non-neutral							Passenger	0.44	Passenger	0.39	Driver	0.22	CANCER	-1.83	DAMAGING	-4.88	high	4.01	disease_causing	0.997413	probably damaging
Tumor suppressor	BRCA1	ENST00000357654	ENSP00000350283	C44Y	1	17	41267746	C	T	SNV	http://www.umd.be/BRCA1/	http://www.umd.be/BRCA1/														5 - Causal		non-neutral							Passenger	0.39	Passenger	0.332	Passenger	0.324	CANCER	-1.84	DAMAGING	-4.89	high	4.355	disease_causing	0.998791	probably damaging
Tumor suppressor	BRCA1	ENST00000357654	ENSP00000350283	C47F	1	17	41258545	C	A	SNV	http://www.umd.be/BRCA1/	http://www.umd.be/BRCA1/														5 - Causal		non-neutral							Passenger	0.404	Passenger	0.416	Driver	0.294	CANCER	-3.38	DAMAGING	-6.43	high	4.025	disease_causing	0.991117	possibly damaging
Tumor suppressor	BRCA1	ENST00000357654	ENSP00000350283	C47S	1	17	41258545	C	G	SNV	http://www.umd.be/BRCA1/	http://www.umd.be/BRCA1/														5 - Causal		non-neutral							Passenger	0.454	Passenger	0.39	Driver	0.248	CANCER	-3.37	DAMAGING	-6.42	high	4.37	disease_causing	0.952261	probably damaging
Tumor suppressor	BRCA1	ENST00000357654	ENSP00000350283	C47Y	1	17	41258545	C	T	SNV	http://www.umd.be/BRCA1/	http://www.umd.be/BRCA1/														5 - Causal		non-neutral							Passenger	0.42	Passenger	0.314	Passenger	0.366	CANCER	-3.38	DAMAGING	-6.43	high	4.025	disease_causing	0.975433	possibly damaging
Tumor suppressor	BRCA1	ENST00000357654	ENSP00000350283	C64Y	1	17	41258494	C	T	SNV	http://www.umd.be/BRCA1/	http://www.umd.be/BRCA1/														5 - Causal		non-neutral				Polymorphism			Passenger	0.406	Driver	0.298	Passenger	0.33	CANCER	-3.38	DAMAGING	-6.43	high	3.975	disease_causing	0.99843	probably damaging
Tumor suppressor	BRCA1	ENST00000357654	ENSP00000350283	C903S	1	17	41244840	C	G	SNV	TCGAPanCancer	Literature	COSM417505															uncertain							Passenger	0.524	Passenger	0.564	Passenger	0.338	PASSENGER/OTHER	-0.62	TOLERATED	-1.26	medium	2.31	polymorphism	1	benign
Tumor suppressor	BRCA1	ENST00000357654	ENSP00000350283	C944Y	1	17	41244717	C	T	SNV	http://www.umd.be/BRCA1/	http://www.umd.be/BRCA1/														3 - UV		uncertain							Passenger	0.526	Passenger	0.474	Passenger	0.43	CANCER	-1.41	TOLERATED	-1.17	low	0.9	polymorphism	1	benign
Tumor suppressor	BRCA1	ENST00000357654	ENSP00000350283	D1065N	1	17	41244355	C	T	SNV	http://www.umd.be/BRCA1/	http://www.umd.be/BRCA1/														3 - UV		uncertain							Passenger	0.606	Passenger	0.426	Passenger	0.66	CANCER	-1.18	TOLERATED	-0.95	low	0.895	polymorphism	0.999998	benign
Tumor suppressor	BRCA1	ENST00000357654	ENSP00000350283	D1152N	1	17	41244094	C	T	SNV	http://www.umd.be/BRCA1/	http://www.umd.be/BRCA1/														3 - UV		uncertain							Passenger	0.538	Passenger	0.35	Passenger	0.6	CANCER	-2.02	DAMAGING	-1.79	medium	2.315	disease_causing	0.572885	benign
Tumor suppressor	BRCA1	ENST00000357654	ENSP00000350283	D1155H	1	17	41244085	C	G	SNV	http://www.umd.be/BRCA1/	http://www.umd.be/BRCA1/														2 - Likely Neutral		uncertain							Passenger	0.532	Passenger	0.534	Driver	0.258	CANCER	-2.77	DAMAGING	-2.53	medium	2.395	polymorphism	0.962423	possibly damaging
Tumor suppressor	BRCA1	ENST00000357654	ENSP00000350283	D1220H	1	17	41243890	C	G	SNV	http://www.umd.be/BRCA1/	http://www.umd.be/BRCA1/														3 - UV		uncertain							Passenger	0.552	Passenger	0.51	Driver	0.284	CANCER	-1.66	TOLERATED	-1.43	low	1.79	disease_causing	0.999915	probably damaging
Tumor suppressor	BRCA1	ENST00000357654	ENSP00000350283	D1343H	1	17	41243521	C	G	SNV	http://www.umd.be/BRCA1/	http://www.umd.be/BRCA1/														3 - UV		uncertain							Passenger	0.9	Passenger	0.79	Passenger	0.41	CANCER	-0.92	DAMAGING	-2.55	low	1.75	polymorphism	0.967765	probably damaging
Tumor suppressor	BRCA1	ENST00000357654	ENSP00000350283	D1344H	1	17	41243518	C	G	SNV	TCGAPanCancer	Literature	COSM436665															uncertain							Passenger	0.814	Passenger	0.742	Passenger	0.438	PASSENGER/OTHER	-0.68	DAMAGING	-2.3	low	1.445	polymorphism	0.935237	possibly damaging
Tumor suppressor	BRCA1	ENST00000357654	ENSP00000350283	D1344N	1	17	41243518	C	T	SNV	TCGAPanCancer	Literature	COSM706228															uncertain							Passenger	0.836	Passenger	0.66	Passenger	0.926	PASSENGER/OTHER	-0.6	DAMAGING	-2.22	low	1.445	polymorphism	0.985781	possibly damaging
Tumor suppressor	BRCA1	ENST00000357654	ENSP00000350283	D1362N	1	17	41243464	C	T	SNV	http://www.umd.be/BRCA1/	http://www.umd.be/BRCA1/														3 - UV		uncertain							Passenger	0.658	Passenger	0.444	Passenger	0.754	PASSENGER/OTHER	-0.57	DAMAGING	-2.2	low	1.845	polymorphism	1	possibly damaging
Tumor suppressor	BRCA1	ENST00000357654	ENSP00000350283	D1505N	1	17	41226510	C	T	SNV	TCGAPanCancer	Literature																uncertain							Passenger	0.6	Passenger	0.418	Passenger	0.63	PASSENGER/OTHER	-0.55	DAMAGING	-2.17	low	0.975	polymorphism	1	benign
Tumor suppressor	BRCA1	ENST00000357654	ENSP00000350283	D1533Y	1	17	41226426	C	A	SNV	http://www.umd.be/BRCA1/	http://www.umd.be/BRCA1/														3 - UV		uncertain							Passenger	0.496	Passenger	0.474	Passenger	0.312	PASSENGER/OTHER	-0.56	DAMAGING	-2.18	low	0.805	polymorphism	1	benign
Tumor suppressor	BRCA1	ENST00000357654	ENSP00000350283	D1546N	1	17	41226387	C	T	SNV	http://www.umd.be/BRCA1/	http://www.umd.be/BRCA1/														1 - Neutral		neutral							Passenger	0.526	Passenger	0.394	Passenger	0.616	PASSENGER/OTHER	-0.45	DAMAGING	-2.08	neutral	0.345	polymorphism	1	possibly damaging
Tumor suppressor	BRCA1	ENST00000357654	ENSP00000350283	D1546Y	1	17	41226387	C	A	SNV	http://www.umd.be/BRCA1/	http://www.umd.be/BRCA1/														1 - Neutral		neutral							Passenger	0.462	Passenger	0.448	Driver	0.292	PASSENGER/OTHER	-0.63	DAMAGING	-2.26	low	0.895	polymorphism	1	probably damaging
Tumor suppressor	BRCA1	ENST00000357654	ENSP00000350283	D1813H	1	17	41199690	C	G	SNV	TCGAPanCancer	Literature																uncertain							Passenger	0.506	Passenger	0.406	Driver	0.246	CANCER	-1.29	DAMAGING	-2.57	medium	2.045	disease_causing	0.676135	probably damaging
Tumor suppressor	BRCA1	ENST00000357654	ENSP00000350283	D232N	1	17	41246854	C	T	SNV	http://www.umd.be/BRCA1/	http://www.umd.be/BRCA1/														3 - UV		uncertain							Passenger	0.556	Passenger	0.386	Passenger	0.626	PASSENGER/OTHER	-0.53	DAMAGING	-2.16	low	1.7	polymorphism	1	probably damaging
Tumor suppressor	BRCA1	ENST00000357654	ENSP00000350283	D341N	1	17	41246527	C	T	SNV	http://www.umd.be/BRCA1/	http://www.umd.be/BRCA1/														3 - UV		uncertain							Passenger	0.586	Passenger	0.374	Passenger	0.65	PASSENGER/OTHER	-0.52	DAMAGING	-2.15	medium	3.015	polymorphism	1	benign
Tumor suppressor	BRCA1	ENST00000357654	ENSP00000350283	D435N	1	17	41246245	C	T	SNV	http://www.umd.be/BRCA1/	http://www.umd.be/BRCA1/														3 - UV		uncertain							Passenger	0.542	Passenger	0.392	Passenger	0.63	PASSENGER/OTHER	-0.58	DAMAGING	-2.86	low	1.915	polymorphism	1	probably damaging
Tumor suppressor	BRCA1	ENST00000357654	ENSP00000350283	D67Y	1	17	41258486	C	A	SNV	http://www.umd.be/BRCA1/	http://www.umd.be/BRCA1/														1 - Neutral		neutral					Polymorphism		Passenger	0.512	Passenger	0.466	Driver	0.298	CANCER	-0.92	DAMAGING	-3.61	low	1.61	polymorphism	0.999999	possibly damaging
Tumor suppressor	BRCA1	ENST00000357654	ENSP00000350283	D693N	1	17	41245471	C	T	SNV	http://www.umd.be/BRCA1/	http://www.umd.be/BRCA1/														1 - Neutral		neutral				Polymorphism			Passenger	0.712	Passenger	0.536	Passenger	0.766	PASSENGER/OTHER	2.01	TOLERATED	-1.41	neutral	0.55	polymorphism_automatic	1	benign
Tumor suppressor	BRCA1	ENST00000357654	ENSP00000350283	D695Y	1	17	41245465	C	A	SNV	http://www.umd.be/BRCA1/	http://www.umd.be/BRCA1/														3 - UV		uncertain							Passenger	0.594	Passenger	0.562	Passenger	0.328	CANCER	-0.85	TOLERATED	-1.49	medium	2.625	polymorphism	1	probably damaging
Tumor suppressor	BRCA1	ENST00000357654	ENSP00000350283	D821Y	1	17	41245087	C	A	SNV	TCGAPanCancer	Literature	COSM279194															uncertain							Passenger	0.594	Passenger	0.552	Passenger	0.322	CANCER	-1.24	TOLERATED	-1.01	medium	3.155	polymorphism	1	probably damaging
Tumor suppressor	BRCA1	ENST00000357654	ENSP00000350283	D853N	1	17	41244991	C	T	SNV	TCGAPanCancer	Literature																uncertain							Passenger	0.668	Passenger	0.502	Passenger	0.762	CANCER	-1.54	TOLERATED	-1.3	medium	3.415	disease_causing	0.9946	probably damaging
Tumor suppressor	BRCA1	ENST00000357654	ENSP00000350283	D853Y	1	17	41244991	C	A	SNV	http://www.umd.be/BRCA1/	http://www.umd.be/BRCA1/														3 - UV		uncertain							Passenger	0.576	Passenger	0.528	Driver	0.294	CANCER	-1.57	TOLERATED	-1.34	medium	3.415	disease_causing	0.9995	probably damaging
Tumor suppressor	BRCA1	ENST00000357654	ENSP00000350283	E1000Q	1	17	41244550	C	G	SNV	TCGAPanCancer	Literature																uncertain							Passenger	0.552	Passenger	0.468	Driver	0.28	CANCER	-1.43	TOLERATED	-1.2	medium	3.405	polymorphism	1	probably damaging
Tumor suppressor	BRCA1	ENST00000357654	ENSP00000350283	E1033K	1	17	41244451	C	T	SNV	TCGAPanCancer	Literature	COSM979735															uncertain							Passenger	0.528	Driver	0.26	Passenger	0.656	CANCER	-1.3	TOLERATED	-1.06	medium	2.88	polymorphism	1	possibly damaging
Tumor suppressor	BRCA1	ENST00000357654	ENSP00000350283	E1046K	1	17	41244412	C	T	SNV	http://www.umd.be/BRCA1/	http://www.umd.be/BRCA1/														3 - UV		uncertain							Passenger	0.53	Passenger	0.304	Passenger	0.616	CANCER	-1.68	TOLERATED	-1.45	medium	2.355	polymorphism	0.999764	probably damaging
Tumor suppressor	BRCA1	ENST00000357654	ENSP00000350283	E1071K	1	17	41244337	C	T	SNV	http://www.umd.be/BRCA1/	http://www.umd.be/BRCA1/														3 - UV		uncertain							Passenger	0.572	Passenger	0.306	Passenger	0.664	CANCER	-1.15	TOLERATED	-0.92	medium	2.87	polymorphism	1	possibly damaging
Tumor suppressor	BRCA1	ENST00000357654	ENSP00000350283	E10K	1	17	41276086	C	T	SNV	http://www.umd.be/BRCA1/	http://www.umd.be/BRCA1/														3 - UV		uncertain				Disease	CANCER		Passenger	0.472	Driver	0.228	Passenger	0.622	PASSENGER/OTHER	0.59	DAMAGING	-1.79	low	1.15	disease_causing	0.773883	possibly damaging
Tumor suppressor	BRCA1	ENST00000357654	ENSP00000350283	E1115Q	1	17	41244205	C	G	SNV	TCGAPanCancer	Literature	COSM706226															uncertain							Passenger	0.578	Passenger	0.576	Passenger	0.36	CANCER	-1.19	TOLERATED	-0.95	medium	2.9	polymorphism	1	probably damaging
Tumor suppressor	BRCA1	ENST00000357654	ENSP00000350283	E1213K	1	17	41243911	C	T	SNV	http://www.umd.be/BRCA1/	http://www.umd.be/BRCA1/														3 - UV		uncertain							Passenger	0.558	Passenger	0.338	Passenger	0.656	CANCER	-1.51	TOLERATED	-1.28	medium	2.515	disease_causing	0.790365	possibly damaging
Tumor suppressor	BRCA1	ENST00000357654	ENSP00000350283	E1214K	1	17	41243908	C	T	SNV	http://www.umd.be/BRCA1/	http://www.umd.be/BRCA1/														1 - Neutral		neutral					Polymorphism		Passenger	0.54	Driver	0.288	Passenger	0.646	CANCER	-1.97	DAMAGING	-1.74	medium	2.54	disease_causing	0.99961	possibly damaging
Tumor suppressor	BRCA1	ENST00000357654	ENSP00000350283	E1219D	1	17	41243891	C	A	SNV	http://www.umd.be/BRCA1/	http://www.umd.be/BRCA1/														3 - UV		uncertain					Polymorphism		Passenger	0.512	Passenger	0.49	Passenger	0.34	CANCER	-1.8	DAMAGING	-1.57	medium	2.14	polymorphism	0.9186	benign
Tumor suppressor	BRCA1	ENST00000357654	ENSP00000350283	E1250K	1	17	41243800	C	T	SNV	http://www.umd.be/BRCA1/	http://www.umd.be/BRCA1/														1 - Neutral		neutral				Polymorphism			Passenger	0.58	Driver	0.272	Passenger	0.682	CANCER	-1.12	TOLERATED	-0.89	low	1.935	polymorphism	1	possibly damaging
Tumor suppressor	BRCA1	ENST00000357654	ENSP00000350283	E1258D	1	17	41243774	C	A	SNV	TCGAPanCancer	Literature	COSM979733															uncertain							Passenger	0.598	Passenger	0.514	Passenger	0.372	PASSENGER/OTHER	-0.66	DAMAGING	-2.29	low	1.1	polymorphism	1	benign
Tumor suppressor	BRCA1	ENST00000357654	ENSP00000350283	E1346K	1	17	41243512	C	T	SNV	http://www.umd.be/BRCA1/	http://www.umd.be/BRCA1/														3 - UV		uncertain					Polymorphism		Passenger	0.752	Passenger	0.654	Passenger	0.918	CANCER	-0.91	DAMAGING	-2.53	low	1.895	polymorphism	0.857749	benign
Tumor suppressor	BRCA1	ENST00000357654	ENSP00000350283	E1419Q	1	17	41234523	C	G	SNV	http://www.umd.be/BRCA1/	http://www.umd.be/BRCA1/														2 - Likely Neutral		uncertain							Passenger	0.644	Passenger	0.544	Passenger	0.348	PASSENGER/OTHER	-0.36	TOLERATED	-0.04	low	0.975	disease_causing	0.671294	benign
Tumor suppressor	BRCA1	ENST00000357654	ENSP00000350283	E143K	1	17	41256153	C	T	SNV	http://www.umd.be/BRCA1/	http://www.umd.be/BRCA1/														3 - UV		uncertain							Passenger	0.558	Passenger	0.344	Passenger	0.664	PASSENGER/OTHER	-0.65	DAMAGING	-2.27	low	1.7	polymorphism	1	benign
Tumor suppressor	BRCA1	ENST00000357654	ENSP00000350283	E143Q	1	17	41256153	C	G	SNV	TCGAPanCancer	Literature	COSM337031															uncertain							Passenger	0.506	Passenger	0.536	Passenger	0.334	PASSENGER/OTHER	-0.69	DAMAGING	-2.31	low	1.01	polymorphism	1	benign
Tumor suppressor	BRCA1	ENST00000357654	ENSP00000350283	E1586D	1	17	41223173	C	A	SNV	http://www.umd.be/BRCA1/	http://www.umd.be/BRCA1/														3 - UV		uncertain							Passenger	0.56	Passenger	0.524	Passenger	0.334	PASSENGER/OTHER	-0.65	DAMAGING	-2.28	low	1.04	polymorphism	1	benign
Tumor suppressor	BRCA1	ENST00000357654	ENSP00000350283	E1635K	1	17	41223028	C	T	SNV	http://www.umd.be/BRCA1/	http://www.umd.be/BRCA1/														3 - UV		uncertain							Passenger	0.59	Passenger	0.384	Passenger	0.7	PASSENGER/OTHER	-0.19	DAMAGING	-1.99	low	0.895	polymorphism	1	benign
Tumor suppressor	BRCA1	ENST00000357654	ENSP00000350283	E1735K	1	17	41209143	C	T	SNV	http://www.umd.be/BRCA1/	http://www.umd.be/BRCA1/														3 - UV		uncertain					Polymorphism		Passenger	0.55	Driver	0.202	Passenger	0.692	PASSENGER/OTHER	-0.34	DAMAGING	-2.13	medium	3.22	disease_causing	0.999266	possibly damaging
Tumor suppressor	BRCA1	ENST00000357654	ENSP00000350283	E1836K	1	17	41197781	C	T	SNV	http://www.umd.be/BRCA1/	http://www.umd.be/BRCA1/														3 - UV		uncertain							Passenger	0.552	Driver	0.268	Passenger	0.682	PASSENGER/OTHER	-0.24	TOLERATED	-1.48	medium	2.045	disease_causing	0.966188	probably damaging
Tumor suppressor	BRCA1	ENST00000357654	ENSP00000350283	E203K	1	17	41247926	C	T	SNV	http://www.umd.be/BRCA1/	http://www.umd.be/BRCA1/														3 - UV		uncertain							Passenger	0.498	Driver	0.232	Passenger	0.63	PASSENGER/OTHER	-0.62	DAMAGING	-2.24	low	1.845	polymorphism	1	possibly damaging
Tumor suppressor	BRCA1	ENST00000357654	ENSP00000350283	E227K	1	17	41246869	C	T	SNV	http://www.umd.be/BRCA1/	http://www.umd.be/BRCA1/														3 - UV		uncertain					CANCER		Passenger	0.574	Passenger	0.326	Passenger	0.674	CANCER	-0.81	DAMAGING	-2.43	low	1.78	polymorphism	0.975457	benign
Tumor suppressor	BRCA1	ENST00000357654	ENSP00000350283	E230Q	1	17	41246860	C	G	SNV	TCGAPanCancer	Literature																uncertain							Passenger	0.556	Passenger	0.496	Driver	0.278	CANCER	-0.81	DAMAGING	-2.43	medium	2.045	disease_causing	0.845927	probably damaging
Tumor suppressor	BRCA1	ENST00000357654	ENSP00000350283	E445Q	1	17	41246215	C	G	SNV	http://www.umd.be/BRCA1/	http://www.umd.be/BRCA1/														3 - UV		uncertain							Passenger	0.614	Passenger	0.536	Passenger	0.304	CANCER	-0.78	DAMAGING	-3.07	high	3.825	polymorphism	1	probably damaging
Tumor suppressor	BRCA1	ENST00000357654	ENSP00000350283	E453D	1	17	41246189	C	A	SNV	TCGAPanCancer	Literature	COSM174297															uncertain							Passenger	0.598	Passenger	0.472	Driver	0.286	PASSENGER/OTHER	-0.73	DAMAGING	-3.02	high	3.51	polymorphism	1	possibly damaging
Tumor suppressor	BRCA1	ENST00000357654	ENSP00000350283	E457K	1	17	41246179	C	T	SNV	http://www.umd.be/BRCA1/	http://www.umd.be/BRCA1/														3 - UV		uncertain							Passenger	0.598	Passenger	0.398	Passenger	0.73	PASSENGER/OTHER	-0.6	DAMAGING	-2.88	low	1	polymorphism	1	benign
Tumor suppressor	BRCA1	ENST00000357654	ENSP00000350283	E572K	1	17	41245834	C	T	SNV	TCGAPanCancer	Literature	COSM1302866															uncertain							Passenger	0.5	Driver	0.262	Passenger	0.61	PASSENGER/OTHER	-0.69	DAMAGING	-2.31	medium	3.03	polymorphism	0.99933	possibly damaging
Tumor suppressor	BRCA1	ENST00000357654	ENSP00000350283	E575K	1	17	41245825	C	T	SNV	http://www.umd.be/BRCA1/	http://www.umd.be/BRCA1/														3 - UV		uncertain							Passenger	0.548	Passenger	0.324	Passenger	0.652	CANCER	-1.09	DAMAGING	-2.71	medium	2.62	polymorphism	0.999998	possibly damaging
Tumor suppressor	BRCA1	ENST00000357654	ENSP00000350283	E761Q	1	17	41245267	C	G	SNV	http://www.umd.be/BRCA1/	http://www.umd.be/BRCA1/														3 - UV		uncertain							Passenger	0.718	Passenger	0.606	Passenger	0.432	CANCER	-1.27	TOLERATED	-1.04	medium	2.35	polymorphism	1	benign
Tumor suppressor	BRCA1	ENST00000357654	ENSP00000350283	E797K	1	17	41245159	C	T	SNV	http://www.umd.be/BRCA1/	http://www.umd.be/BRCA1/														3 - UV		uncertain							Passenger	0.69	Passenger	0.548	Passenger	0.75	CANCER	-0.82	TOLERATED	-0.58	neutral	0.69	polymorphism	1	benign
Tumor suppressor	BRCA1	ENST00000357654	ENSP00000350283	E849K	1	17	41245003	C	T	SNV	http://www.umd.be/BRCA1/	http://www.umd.be/BRCA1/														3 - UV		uncertain							Passenger	0.716	Passenger	0.48	Passenger	0.772	CANCER	-1.19	TOLERATED	-0.96	medium	2.965	disease_causing	0.93168	probably damaging
Tumor suppressor	BRCA1	ENST00000357654	ENSP00000350283	E902Q	1	17	41244844	C	G	SNV	TCGAPanCancer	Literature	COSM706225															uncertain							Passenger	0.69	Passenger	0.646	Passenger	0.458	CANCER	-0.75	TOLERATED	-1.38	medium	2.36	polymorphism	1	possibly damaging
Tumor suppressor	BRCA1	ENST00000357654	ENSP00000350283	E907K	1	17	41244829	C	T	SNV	TCGAPanCancer	Literature	COSM187269															uncertain							Passenger	0.684	Passenger	0.554	Passenger	0.762	CANCER	-0.78	TOLERATED	-1.42	low	1.145	polymorphism	0.957028	possibly damaging
Tumor suppressor	BRCA1	ENST00000357654	ENSP00000350283	E962K	1	17	41244664	C	T	SNV	http://www.umd.be/BRCA1/	http://www.umd.be/BRCA1/														3 - UV		uncertain							Passenger	0.724	Passenger	0.498	Passenger	0.766	CANCER	-1.29	TOLERATED	-1.06	low	1.745	polymorphism	0.982538	possibly damaging
Tumor suppressor	BRCA1	ENST00000357654	ENSP00000350283	E9Q	1	17	41276089	C	G	SNV	TCGAPanCancer	Literature	COSM1479616															uncertain							Passenger	0.472	Passenger	0.41	Driver	0.278	PASSENGER/OTHER	0.43	DAMAGING	-1.94	low	1.24	polymorphism	0.997636	possibly damaging
Tumor suppressor	BRCA1	ENST00000357654	ENSP00000350283	G1048D	1	17	41244405	C	T	SNV	http://www.umd.be/BRCA1/	http://www.umd.be/BRCA1/														3 - UV		uncertain							Passenger	0.498	Passenger	0.398	Passenger	0.488	CANCER	-1.21	TOLERATED	-0.98	low	1.88	polymorphism	1	possibly damaging
Tumor suppressor	BRCA1	ENST00000357654	ENSP00000350283	G1048V	1	17	41244405	C	A	SNV	http://www.umd.be/BRCA1/	http://www.umd.be/BRCA1/														3 - UV		uncertain							Passenger	0.544	Passenger	0.53	Passenger	0.456	CANCER	-1.12	TOLERATED	-0.89	medium	2.135	polymorphism	0.999997	possibly damaging
Tumor suppressor	BRCA1	ENST00000357654	ENSP00000350283	G1055C	1	17	41244385	C	A	SNV	http://www.umd.be/BRCA1/	http://www.umd.be/BRCA1/														3 - UV		uncertain							Passenger	0.486	Passenger	0.48	Driver	0.266	CANCER	-1.3	DAMAGING	-2.92	medium	1.995	polymorphism	0.998184	benign
Tumor suppressor	BRCA1	ENST00000357654	ENSP00000350283	G1201S	1	17	41243947	C	T	SNV	http://www.umd.be/BRCA1/	http://www.umd.be/BRCA1/														3 - UV		uncertain							Passenger	0.59	Passenger	0.462	Passenger	0.596	CANCER	-0.94	TOLERATED	-0.71	low	1.02	polymorphism	1	benign
Tumor suppressor	BRCA1	ENST00000357654	ENSP00000350283	G1205R	1	17	41243935	C	T	SNV	http://www.umd.be/BRCA1/	http://www.umd.be/BRCA1/														3 - UV		uncertain							Passenger	0.578	Passenger	0.45	Passenger	0.576	CANCER	-0.96	TOLERATED	-0.73	low	0.875	polymorphism	1	benign
Tumor suppressor	BRCA1	ENST00000357654	ENSP00000350283	G129D	1	17	41256194	C	T	SNV	http://www.umd.be/BRCA1/	http://www.umd.be/BRCA1/														3 - UV		uncertain							Passenger	0.494	Driver	0.276	Passenger	0.432	CANCER	-0.9	DAMAGING	-2.53	medium	2.135	disease_causing	0.998963	probably damaging
Tumor suppressor	BRCA1	ENST00000357654	ENSP00000350283	G129V	1	17	41256194	C	A	SNV	http://www.umd.be/BRCA1/	http://www.umd.be/BRCA1/														3 - UV		uncertain							Passenger	0.476	Passenger	0.362	Passenger	0.372	CANCER	-0.89	DAMAGING	-2.51	medium	2.135	disease_causing	1	possibly damaging
Tumor suppressor	BRCA1	ENST00000357654	ENSP00000350283	G1319S	1	17	41243593	C	T	SNV	http://www.umd.be/BRCA1/	http://www.umd.be/BRCA1/														3 - UV		uncertain							Passenger	0.798	Passenger	0.632	Passenger	0.778	PASSENGER/OTHER	-0.59	DAMAGING	-2.21	neutral	-0.46	polymorphism	1	benign
Tumor suppressor	BRCA1	ENST00000357654	ENSP00000350283	G1350A	1	17	41243499	C	G	SNV	TCGAPanCancer	Literature	COSM561086															uncertain							Passenger	0.888	Passenger	0.782	Passenger	0.576	PASSENGER/OTHER	-0.48	DAMAGING	-2.1	neutral	0.205	polymorphism	1	benign
Tumor suppressor	BRCA1	ENST00000357654	ENSP00000350283	G1366D	1	17	41243049	C	T	SNV	http://www.umd.be/BRCA1/	http://www.umd.be/BRCA1/														5 - Causal		non-neutral							Passenger	0.578	Passenger	0.474	Passenger	0.548	CANCER	-0.89	DAMAGING	-2.52	low	0.97	disease_causing	0.908645	benign
Tumor suppressor	BRCA1	ENST00000357654	ENSP00000350283	G1371E	1	17	41243034	C	T	SNV	http://www.umd.be/BRCA1/	http://www.umd.be/BRCA1/														3 - UV		uncertain							Passenger	0.634	Passenger	0.484	Passenger	0.69	CANCER	-1.24	DAMAGING	-2.87	neutral	0.345	polymorphism	0.999995	benign
Tumor suppressor	BRCA1	ENST00000357654	ENSP00000350283	G1492R	1	17	41228515	C	T	SNV	TCGAPanCancer	Literature																uncertain							Passenger	0.624	Passenger	0.502	Passenger	0.662	PASSENGER/OTHER	-0.19	TOLERATED	0.13	low	1.04	polymorphism	0.999996	benign
Tumor suppressor	BRCA1	ENST00000357654	ENSP00000350283	G1706A	1	17	41215926	C	G	SNV	http://www.umd.be/BRCA1/	http://www.umd.be/BRCA1/														3 - UV		uncertain					Polymorphism		Passenger	0.484	Passenger	0.394	Driver	0.24	PASSENGER/OTHER	1.31	TOLERATED	-0.49	low	1.55	disease_causing	0.999977	possibly damaging
Tumor suppressor	BRCA1	ENST00000357654	ENSP00000350283	G1706E	1	17	41215926	C	T	SNV	http://www.umd.be/BRCA1/	http://www.umd.be/BRCA1/														4 - Likely causal		uncertain					Polymorphism		Passenger	0.46	Driver	0.26	Passenger	0.628	PASSENGER/OTHER	-0.36	DAMAGING	-2.16	medium	2.965	disease_causing	0.999991	possibly damaging
Tumor suppressor	BRCA1	ENST00000357654	ENSP00000350283	G1706R	1	17	41215927	C	T	SNV	http://www.umd.be/BRCA1/	http://www.umd.be/BRCA1/														5 - Causal		non-neutral							Passenger	0.478	Driver	0.274	Passenger	0.56	PASSENGER/OTHER	-0.36	DAMAGING	-2.16	medium	2.965	disease_causing	0.999991	possibly damaging
Tumor suppressor	BRCA1	ENST00000357654	ENSP00000350283	G1710E	1	17	41215914	C	T	SNV	http://www.umd.be/BRCA1/	http://www.umd.be/BRCA1/														3 - UV		uncertain							Passenger	0.488	Passenger	0.316	Passenger	0.658	CANCER	-0.92	DAMAGING	-2.72	medium	2.86	disease_causing	0.98498	benign
Tumor suppressor	BRCA1	ENST00000357654	ENSP00000350283	G1738E	1	17	41209133	C	T	SNV	http://www.umd.be/BRCA1/	http://www.umd.be/BRCA1/														3 - UV		uncertain							Passenger	0.572	Driver	0.3	Passenger	0.626	PASSENGER/OTHER	-0.33	DAMAGING	-2.13	low	1.1	disease_causing	0.999738	benign
Tumor suppressor	BRCA1	ENST00000357654	ENSP00000350283	G1738V	1	17	41209133	C	A	SNV	http://www.umd.be/BRCA1/	http://www.umd.be/BRCA1/														3 - UV		uncertain							Passenger	0.508	Passenger	0.352	Passenger	0.38	PASSENGER/OTHER	-0.33	DAMAGING	-2.13	low	1.1	disease_causing	1	possibly damaging
Tumor suppressor	BRCA1	ENST00000357654	ENSP00000350283	G1770V	1	17	41203103	C	A	SNV	http://www.umd.be/BRCA1/	http://www.umd.be/BRCA1/														3 - UV		uncertain					Polymorphism		Passenger	0.468	Passenger	0.422	Passenger	0.404	CANCER	-1.42	DAMAGING	-2.7	medium	2.135	disease_causing	1	possibly damaging
Tumor suppressor	BRCA1	ENST00000357654	ENSP00000350283	G1788V	1	17	41201181	C	A	SNV	TCGAPanCancer	Literature	COSM436662															uncertain					Polymorphism		Passenger	0.478	Passenger	0.312	Passenger	0.354	CANCER	-3.35	DAMAGING	-4.63	medium	2.25	disease_causing	1	benign
Tumor suppressor	BRCA1	ENST00000357654	ENSP00000350283	G1820S	1	17	41199669	C	T	SNV	http://www.umd.be/BRCA1/	http://www.umd.be/BRCA1/														3 - UV		uncertain							Passenger	0.556	Passenger	0.41	Passenger	0.658	PASSENGER/OTHER	0.01	TOLERATED	-1.23	neutral	0.29	polymorphism	0.999857	possibly damaging
Tumor suppressor	BRCA1	ENST00000357654	ENSP00000350283	G1825E	1	17	41197813	C	T	SNV	http://www.umd.be/BRCA1/	http://www.umd.be/BRCA1/														3 - UV		uncertain							Passenger	0.51	Passenger	0.318	Passenger	0.646	PASSENGER/OTHER	-0.01	TOLERATED	-1.25	low	1.78	polymorphism	0.979985	probably damaging
Tumor suppressor	BRCA1	ENST00000357654	ENSP00000350283	G275S	1	17	41246725	C	T	SNV	http://www.umd.be/BRCA1/	http://www.umd.be/BRCA1/														3 - UV		uncertain				Polymorphism			Passenger	0.556	Passenger	0.408	Passenger	0.574	CANCER	-0.95	DAMAGING	-2.58	medium	2.855	polymorphism	0.727976	probably damaging
Tumor suppressor	BRCA1	ENST00000357654	ENSP00000350283	G462R	1	17	41246164	C	T	SNV	http://www.umd.be/BRCA1/	http://www.umd.be/BRCA1/														3 - UV		uncertain							Passenger	0.578	Driver	0.284	Passenger	0.55	CANCER	-1.59	DAMAGING	-3.87	medium	3.405	disease_causing	0.998884	probably damaging
Tumor suppressor	BRCA1	ENST00000357654	ENSP00000350283	G543C	1	17	41245921	C	A	SNV	TCGAPanCancer	Literature	COSM979746															uncertain							Passenger	0.522	Passenger	0.516	Passenger	0.33	PASSENGER/OTHER	-0.63	DAMAGING	-2.25	medium	3.045	polymorphism	1	benign
Tumor suppressor	BRCA1	ENST00000357654	ENSP00000350283	G778D	1	17	41245215	C	T	SNV	TCGAPanCancer	Literature	COSM706224															uncertain							Passenger	0.626	Passenger	0.506	Passenger	0.614	PASSENGER/OTHER	-0.31	TOLERATED	-0.08	neutral	0.305	polymorphism	1	benign
Tumor suppressor	BRCA1	ENST00000357654	ENSP00000350283	G928D	1	17	41244765	C	T	SNV	http://www.umd.be/BRCA1/	http://www.umd.be/BRCA1/														3 - UV		uncertain							Passenger	0.632	Passenger	0.512	Passenger	0.574	CANCER	-1.26	TOLERATED	-1.03	low	0.91	polymorphism	1	benign
Tumor suppressor	BRCA1	ENST00000357654	ENSP00000350283	G933D	1	17	41244750	C	T	SNV	http://www.umd.be/BRCA1/	http://www.umd.be/BRCA1/														3 - UV		uncertain							Passenger	0.61	Passenger	0.478	Passenger	0.54	CANCER	-1.18	TOLERATED	-0.95	neutral	0.345	polymorphism	1	benign
Tumor suppressor	BRCA1	ENST00000357654	ENSP00000350283	G964A	1	17	41244657	C	G	SNV	http://www.umd.be/BRCA1/	http://www.umd.be/BRCA1/														3 - UV		uncertain							Passenger	0.68	Passenger	0.606	Passenger	0.38	CANCER	-1.1	TOLERATED	-0.87	low	1.24	polymorphism	0.999934	benign
Tumor suppressor	BRCA1	ENST00000357654	ENSP00000350283	K1207N	1	17	41243927	C	A	SNV	TCGAPanCancer	Literature	COSM979734															uncertain				Disease	CANCER		Passenger	0.536	Passenger	0.602	Passenger	0.352	CANCER	-1.27	TOLERATED	-1.04	low	0.895	polymorphism	0.997935	possibly damaging
Tumor suppressor	BRCA1	ENST00000357654	ENSP00000350283	K175N	1	17	41251814	C	A	SNV	TCGAPanCancer	Literature	COSM561082															uncertain							Passenger	0.48	Passenger	0.528	Passenger	0.326	PASSENGER/OTHER	-0.43	DAMAGING	-2.06	neutral	-1.59	polymorphism	0.999399	benign
Tumor suppressor	BRCA1	ENST00000357654	ENSP00000350283	K918N	1	17	41244794	C	A	SNV	http://www.umd.be/BRCA1/	http://www.umd.be/BRCA1/														3 - UV		uncertain							Passenger	0.634	Passenger	0.642	Passenger	0.408	CANCER	-1.25	TOLERATED	-1.02	medium	2.32	polymorphism	1	benign
Tumor suppressor	BRCA1	ENST00000357654	ENSP00000350283	L1600F	1	17	41223131	C	A	SNV	http://www.umd.be/BRCA1/	http://www.umd.be/BRCA1/														3 - UV		uncertain							Passenger	0.438	Passenger	0.394	Passenger	0.504	PASSENGER/OTHER	-0.73	DAMAGING	-2.35	low	1.04	polymorphism	0.780983	possibly damaging
Tumor suppressor	BRCA1	ENST00000357654	ENSP00000350283	L204F	1	17	41247921	C	A	SNV	http://www.umd.be/BRCA1/	http://www.umd.be/BRCA1/														1 - Neutral		neutral							Passenger	0.496	Passenger	0.442	Passenger	0.458	CANCER	-0.77	DAMAGING	-2.4	medium	1.995	polymorphism	0.99983	benign
Tumor suppressor	BRCA1	ENST00000357654	ENSP00000350283	L30F	1	17	41267787	C	A	SNV	TCGAPanCancer	Literature	COSM13841															uncertain					CANCER		Passenger	0.468	Passenger	0.412	Passenger	0.432	PASSENGER/OTHER	0.19	DAMAGING	-2.18	low	1.52	disease_causing	0.549534	probably damaging
Tumor suppressor	BRCA1	ENST00000357654	ENSP00000350283	M1008I	1	17	41244524	C	A	SNV	http://www.umd.be/BRCA1/	http://www.umd.be/BRCA1/														1 - Neutral		neutral				Polymorphism			Passenger	0.494	Passenger	0.536	Passenger	0.554	CANCER	-1.2	TOLERATED	-0.97	neutral	0.28	polymorphism	1	benign
Tumor suppressor	BRCA1	ENST00000357654	ENSP00000350283	M1652I	1	17	41222975	C	A	SNV	http://www.umd.be/BRCA1/	http://www.umd.be/BRCA1/														1 - Neutral		neutral				Polymorphism			Passenger	0.44	Passenger	0.394	Passenger	0.526	PASSENGER/OTHER	0.02	DAMAGING	-1.77	neutral	-0.36	polymorphism	0.95432	benign
Tumor suppressor	BRCA1	ENST00000357654	ENSP00000350283	Q1118H	1	17	41244194	C	A	SNV	http://www.umd.be/BRCA1/	http://www.umd.be/BRCA1/														3 - UV		uncertain							Passenger	0.478	Passenger	0.47	Passenger	0.366	CANCER	-0.84	DAMAGING	-2.47	medium	2.9	polymorphism	1	possibly damaging
Tumor suppressor	BRCA1	ENST00000357654	ENSP00000350283	Q1200H	1	17	41243948	C	A	SNV	http://www.umd.be/BRCA1/	http://www.umd.be/BRCA1/														1 - Neutral		neutral				Disease	CANCER		Passenger	0.536	Passenger	0.506	Passenger	0.422	CANCER	-1.45	TOLERATED	-1.22	medium	2.41	polymorphism	1	benign
Tumor suppressor	BRCA1	ENST00000357654	ENSP00000350283	Q1395H	1	17	41242961	C	A	SNV	http://www.umd.be/BRCA1/	http://www.umd.be/BRCA1/														3 - UV		uncertain							Passenger	0.62	Passenger	0.55	Passenger	0.448	CANCER	-2.48	DAMAGING	-4.11	low	1.1	disease_causing	0.997184	possibly damaging
Tumor suppressor	BRCA1	ENST00000357654	ENSP00000350283	Q1785H	1	17	41201189	C	A	SNV	http://www.umd.be/BRCA1/	http://www.umd.be/BRCA1/														3 - UV		uncertain							Passenger	0.552	Passenger	0.468	Passenger	0.41	PASSENGER/OTHER	-0.1	TOLERATED	-1.34	neutral	0.665	polymorphism	0.729711	benign
Tumor suppressor	BRCA1	ENST00000357654	ENSP00000350283	Q804H	1	17	41245136	C	A	SNV	http://www.umd.be/BRCA1/	http://www.umd.be/BRCA1/														1 - Neutral		neutral							Passenger	0.684	Passenger	0.646	Passenger	0.554	CANCER	-1.44	TOLERATED	-1.21	low	1.615	polymorphism	1	benign
Tumor suppressor	BRCA1	ENST00000357654	ENSP00000350283	R1203Q	1	17	41243940	C	T	SNV	TCGAPanCancer, http://www.umd.be/BRCA1/	http://www.umd.be/BRCA1/														1 - Neutral		neutral							Passenger	0.616	Passenger	0.366	Passenger	0.656	CANCER	-1.13	TOLERATED	-0.9	neutral	-1.35	polymorphism	1	benign
Tumor suppressor	BRCA1	ENST00000357654	ENSP00000350283	R133H	1	17	41256182	C	T	SNV	http://www.umd.be/BRCA1/	http://www.umd.be/BRCA1/														3 - UV		uncertain							Passenger	0.51	Driver	0.282	Passenger	0.526	CANCER	-0.96	DAMAGING	-2.58	medium	2.135	disease_causing	0.99886	probably damaging
Tumor suppressor	BRCA1	ENST00000357654	ENSP00000350283	R136K	1	17	41256173	C	T	SNV	http://www.umd.be/BRCA1/	http://www.umd.be/BRCA1/														3 - UV		uncertain							Passenger	0.468	Passenger	0.38	Passenger	0.486	PASSENGER/OTHER	-0.54	DAMAGING	-2.16	low	1.59	polymorphism	1	possibly damaging
Tumor suppressor	BRCA1	ENST00000357654	ENSP00000350283	R1443Q	1	17	41234450	C	T	SNV	http://www.umd.be/BRCA1/	http://www.umd.be/BRCA1/														3 - UV		uncertain				Polymorphism		Neutral	Passenger	0.65	Passenger	0.436	Passenger	0.764	PASSENGER/OTHER	0.28	TOLERATED	0.6	neutral	-0.345	polymorphism	1	benign
Tumor suppressor	BRCA1	ENST00000357654	ENSP00000350283	R1507S	1	17	41226502	C	A	SNV	http://www.umd.be/BRCA1/	http://www.umd.be/BRCA1/														3 - UV		uncertain							Passenger	0.376	Passenger	0.4	Driver	0.2	PASSENGER/OTHER	-0.62	DAMAGING	-2.25	low	1.1	polymorphism	1	benign
Tumor suppressor	BRCA1	ENST00000357654	ENSP00000350283	R1507T	1	17	41226503	C	G	SNV	http://www.umd.be/BRCA1/	http://www.umd.be/BRCA1/														3 - UV		uncertain							Passenger	0.436	Passenger	0.454	Driver	0.214	PASSENGER/OTHER	-0.63	DAMAGING	-2.25	low	1.1	polymorphism	1	benign
Tumor suppressor	BRCA1	ENST00000357654	ENSP00000350283	R1589H	1	17	41223165	C	T	SNV	http://www.umd.be/BRCA1/	http://www.umd.be/BRCA1/														3 - UV		uncertain						Neutral	Passenger	0.912	Passenger	0.624	Passenger	0.848	PASSENGER/OTHER	-0.46	DAMAGING	-2.09	neutral	-1.04	polymorphism	1	benign
Tumor suppressor	BRCA1	ENST00000357654	ENSP00000350283	R1645M	1	17	41222997	C	A	SNV	TCGAPanCancer	Literature																uncertain							Passenger	0.4	Passenger	0.466	Driver	0.22	PASSENGER/OTHER	-0.41	DAMAGING	-2.21	low	1.845	polymorphism	1	benign
Tumor suppressor	BRCA1	ENST00000357654	ENSP00000350283	R1699L	1	17	41215947	C	A	SNV	TCGAPanCancer	Literature																uncertain							Passenger	0.384	Passenger	0.37	Driver	0.198	CANCER	-1.03	DAMAGING	-2.83	medium	3.06	disease_causing	0.999846	possibly damaging
Tumor suppressor	BRCA1	ENST00000357654	ENSP00000350283	R1699Q	1	17	41215947	C	T	SNV	http://www.umd.be/BRCA1/	http://www.umd.be/BRCA1/														3 - UV		uncertain					Polymorphism		Passenger	0.45	Driver	0.198	Passenger	0.594	CANCER	-1.03	DAMAGING	-2.83	medium	3.06	disease_causing	0.998859	probably damaging
Tumor suppressor	BRCA1	ENST00000357654	ENSP00000350283	R170Q	1	17	41251830	C	T	SNV	TCGAPanCancer, http://www.umd.be/BRCA1/	http://www.umd.be/BRCA1/	COSM187271													3 - UV		uncertain							Passenger	0.546	Passenger	0.356	Passenger	0.612	PASSENGER/OTHER	-0.35	DAMAGING	-1.97	neutral	-1.845	polymorphism	1	benign
Tumor suppressor	BRCA1	ENST00000357654	ENSP00000350283	R1726I	1	17	41215366	C	A	SNV	http://www.umd.be/BRCA1/	http://www.umd.be/BRCA1/														3 - UV		uncertain							Passenger	0.408	Passenger	0.42	Driver	0.238	PASSENGER/OTHER	-0.36	DAMAGING	-2.16	medium	2.005	polymorphism	0.95889	benign
Tumor suppressor	BRCA1	ENST00000357654	ENSP00000350283	R1751Q	1	17	41209094	C	T	SNV	http://www.umd.be/BRCA1/	http://www.umd.be/BRCA1/														2 - Likely Neutral		uncertain							Passenger	0.528	Driver	0.244	Passenger	0.586	PASSENGER/OTHER	-0.41	DAMAGING	-2.21	low	0.975	disease_causing	0.985952	possibly damaging
Tumor suppressor	BRCA1	ENST00000357654	ENSP00000350283	R252H	1	17	41246793	C	T	SNV	http://www.umd.be/BRCA1/	http://www.umd.be/BRCA1/														1 - Neutral		neutral							Passenger	0.518	Passenger	0.402	Passenger	0.55	PASSENGER/OTHER	-0.51	DAMAGING	-2.14	neutral	-1.59	polymorphism	0.999932	benign
Tumor suppressor	BRCA1	ENST00000357654	ENSP00000350283	R252L	1	17	41246793	C	A	SNV	http://www.umd.be/BRCA1/	http://www.umd.be/BRCA1/														3 - UV		uncertain							Passenger	0.434	Passenger	0.466	Passenger	0.304	PASSENGER/OTHER	-0.57	DAMAGING	-2.19	neutral	0.345	polymorphism	0.999824	benign
Tumor suppressor	BRCA1	ENST00000357654	ENSP00000350283	R320T	1	17	41246589	C	G	SNV	TCGAPanCancer	Literature	COSM706219															uncertain							Passenger	0.472	Passenger	0.368	Driver	0.188	CANCER	-0.77	DAMAGING	-2.4	high	3.875	disease_causing	0.768365	probably damaging
Tumor suppressor	BRCA1	ENST00000357654	ENSP00000350283	R332Q	1	17	41246553	C	T	SNV	http://www.umd.be/BRCA1/	http://www.umd.be/BRCA1/														1 - Neutral		neutral						Neutral	Passenger	0.582	Passenger	0.362	Passenger	0.65	PASSENGER/OTHER	-0.34	DAMAGING	-1.97	neutral	-2.91	polymorphism	1	benign
Tumor suppressor	BRCA1	ENST00000357654	ENSP00000350283	R446T	1	17	41246211	C	G	SNV	TCGAPanCancer, http://www.umd.be/BRCA1/	http://www.umd.be/BRCA1/	COSM1302867													3 - UV		uncertain							Passenger	0.462	Passenger	0.372	Driver	0.236	CANCER	-0.77	DAMAGING	-3.05	medium	2.74	polymorphism	1	possibly damaging
Tumor suppressor	BRCA1	ENST00000357654	ENSP00000350283	R466Q	1	17	41246151	C	T	SNV	http://www.umd.be/BRCA1/	http://www.umd.be/BRCA1/														3 - UV		uncertain							Passenger	0.564	Driver	0.292	Passenger	0.594	PASSENGER/OTHER	-0.64	DAMAGING	-2.93	low	1.055	polymorphism	1	possibly damaging
Tumor suppressor	BRCA1	ENST00000357654	ENSP00000350283	R496H	1	17	41246061	C	T	SNV	http://www.umd.be/BRCA1/	http://www.umd.be/BRCA1/														1 - Neutral		neutral							Passenger	0.552	Passenger	0.438	Passenger	0.538	PASSENGER/OTHER	-0.41	DAMAGING	-2.7	neutral	-0.04	polymorphism	1	benign
Tumor suppressor	BRCA1	ENST00000357654	ENSP00000350283	R504H	1	17	41246037	C	T	SNV	http://www.umd.be/BRCA1/	http://www.umd.be/BRCA1/														1 - Neutral		neutral							Passenger	0.506	Passenger	0.332	Passenger	0.552	CANCER	-0.92	DAMAGING	-3.21	medium	2.34	polymorphism	0.685376	possibly damaging
Tumor suppressor	BRCA1	ENST00000357654	ENSP00000350283	R71K	1	17	41258473	C	T	SNV	http://www.umd.be/BRCA1/	http://www.umd.be/BRCA1/														5 - Causal		non-neutral					CANCER		Passenger	0.464	Passenger	0.338	Passenger	0.47	PASSENGER/OTHER	-0.41	DAMAGING	-3.1	medium	2.135	disease_causing	0.999328	possibly damaging
Tumor suppressor	BRCA1	ENST00000357654	ENSP00000350283	R728K	1	17	41245365	C	T	SNV	http://www.umd.be/BRCA1/	http://www.umd.be/BRCA1/														3 - UV		uncertain							Passenger	0.642	Passenger	0.624	Passenger	0.64	PASSENGER/OTHER	-0.26	TOLERATED	-0.89	low	1.13	polymorphism	1	benign
Tumor suppressor	BRCA1	ENST00000357654	ENSP00000350283	R756K	1	17	41245281	C	T	SNV	http://www.umd.be/BRCA1/	http://www.umd.be/BRCA1/														3 - UV		uncertain							Passenger	0.608	Passenger	0.604	Passenger	0.608	CANCER	-1.35	TOLERATED	-1.12	neutral	0.385	polymorphism	1	benign
Tumor suppressor	BRCA1	ENST00000357654	ENSP00000350283	R823I	1	17	41245080	C	A	SNV	http://www.umd.be/BRCA1/	http://www.umd.be/BRCA1/														3 - UV		uncertain							Passenger	0.606	Passenger	0.59	Passenger	0.404	CANCER	-0.77	TOLERATED	-1.41	medium	2.825	polymorphism	1	possibly damaging
Tumor suppressor	BRCA1	ENST00000357654	ENSP00000350283	R841L	1	17	41245026	C	A	SNV	http://www.umd.be/BRCA1/	http://www.umd.be/BRCA1/														3 - UV		uncertain							Passenger	0.556	Passenger	0.556	Passenger	0.346	CANCER	-1.25	TOLERATED	-1.02	neutral	0	polymorphism	1	benign
Tumor suppressor	BRCA1	ENST00000357654	ENSP00000350283	R841Q	1	17	41245026	C	T	SNV	http://www.umd.be/BRCA1/	http://www.umd.be/BRCA1/														2 - Likely Neutral		uncertain					Polymorphism	Neutral	Passenger	0.7	Passenger	0.45	Passenger	0.784	CANCER	-1.06	TOLERATED	-0.83	neutral	-2.8	polymorphism	1	benign
Tumor suppressor	BRCA1	ENST00000357654	ENSP00000350283	R866H	1	17	41244951	C	T	SNV	http://www.umd.be/BRCA1/	http://www.umd.be/BRCA1/														3 - UV		uncertain							Passenger	0.688	Passenger	0.444	Passenger	0.608	CANCER	-1.99	DAMAGING	-1.76	medium	3.045	disease_causing	0.999895	probably damaging
Tumor suppressor	BRCA1	ENST00000357654	ENSP00000350283	R979H	1	17	41244612	C	T	SNV	TCGAPanCancer, http://www.umd.be/BRCA1/	http://www.umd.be/BRCA1/														3 - UV		uncertain						Neutral	Passenger	0.576	Passenger	0.454	Passenger	0.582	CANCER	-1.29	TOLERATED	-1.06	neutral	-2.395	polymorphism	1	benign
Tumor suppressor	BRCA1	ENST00000357654	ENSP00000350283	S1027I	1	17	41244468	C	A	SNV	TCGAPanCancer	Literature	COSM1479613															uncertain							Passenger	0.364	Passenger	0.362	Driver	0.212	CANCER	-1.47	TOLERATED	-1.23	medium	3.385	polymorphism	0.844796	probably damaging
Tumor suppressor	BRCA1	ENST00000357654	ENSP00000350283	S1040N	1	17	41244429	C	T	SNV	http://www.umd.be/BRCA1/	http://www.umd.be/BRCA1/	COSM1166811													1 - Neutral		neutral				Polymorphism	CANCER		Passenger	0.484	Passenger	0.468	Passenger	0.512	CANCER	-1.3	TOLERATED	-1.07	medium	2.785	polymorphism	1	probably damaging
Tumor suppressor	BRCA1	ENST00000357654	ENSP00000350283	S1057N	1	17	41244378	C	T	SNV	http://www.umd.be/BRCA1/	http://www.umd.be/BRCA1/														3 - UV		uncertain							Passenger	0.39	Passenger	0.422	Passenger	0.436	PASSENGER/OTHER	-0.66	DAMAGING	-2.29	medium	2.84	polymorphism	0.999436	probably damaging
Tumor suppressor	BRCA1	ENST00000357654	ENSP00000350283	S1101N	1	17	41244246	C	T	SNV	http://www.umd.be/BRCA1/	http://www.umd.be/BRCA1/														1 - Neutral		neutral					Polymorphism		Passenger	0.428	Passenger	0.482	Passenger	0.428	CANCER	-1.75	DAMAGING	-1.52	low	1.6	polymorphism	1	possibly damaging
Tumor suppressor	BRCA1	ENST00000357654	ENSP00000350283	S1301N	1	17	41243646	C	T	SNV	http://www.umd.be/BRCA1/	http://www.umd.be/BRCA1/														3 - UV		uncertain							Passenger	0.7	Passenger	0.78	Passenger	0.708	PASSENGER/OTHER	-0.54	DAMAGING	-2.16	low	1.5	polymorphism	1	possibly damaging
Tumor suppressor	BRCA1	ENST00000357654	ENSP00000350283	S1512I	1	17	41226488	C	A	SNV	http://www.umd.be/BRCA1/	http://www.umd.be/BRCA1/														1 - Neutral		neutral				Polymorphism			Passenger	0.454	Passenger	0.576	Passenger	0.398	CANCER	-0.84	DAMAGING	-2.46	low	0.975	polymorphism	1	benign
Tumor suppressor	BRCA1	ENST00000357654	ENSP00000350283	S1715N	1	17	41215899	C	T	SNV	http://www.umd.be/BRCA1/	http://www.umd.be/BRCA1/														5 - Causal		non-neutral							Passenger	0.348	Passenger	0.4	Passenger	0.38	PASSENGER/OTHER	0.05	TOLERATED	-1.18	low	1.79	disease_causing	0.99974	benign
Tumor suppressor	BRCA1	ENST00000357654	ENSP00000350283	S1841N	1	17	41197765	C	T	SNV	http://www.umd.be/BRCA1/	http://www.umd.be/BRCA1/														3 - UV		uncertain							Passenger	0.358	Passenger	0.392	Passenger	0.376	CANCER	-2	DAMAGING	-3.28	medium	2.175	disease_causing	0.9933	probably damaging
Tumor suppressor	BRCA1	ENST00000357654	ENSP00000350283	S588T	1	17	41245785	C	G	SNV	http://www.umd.be/BRCA1/	http://www.umd.be/BRCA1/														3 - UV		uncertain							Passenger	0.538	Passenger	0.46	Passenger	0.308	PASSENGER/OTHER	1.38	DAMAGING	-2.04	medium	3.345	polymorphism	0.999855	probably damaging
Tumor suppressor	BRCA1	ENST00000357654	ENSP00000350283	S628I	1	17	41245665	C	A	SNV	http://www.umd.be/BRCA1/	http://www.umd.be/BRCA1/														3 - UV		uncertain							Passenger	0.438	Passenger	0.552	Passenger	0.396	PASSENGER/OTHER	1.79	DAMAGING	-1.62	medium	3.43	polymorphism	0.999992	possibly damaging
Tumor suppressor	BRCA1	ENST00000357654	ENSP00000350283	S647N	1	17	41245608	C	T	SNV	http://www.umd.be/BRCA1/	http://www.umd.be/BRCA1/														3 - UV		uncertain							Passenger	0.486	Passenger	0.448	Passenger	0.45	CANCER	-1.22	DAMAGING	-2.84	medium	2.92	polymorphism	0.993418	benign
Tumor suppressor	BRCA1	ENST00000357654	ENSP00000350283	S681N	1	17	41245506	C	T	SNV	http://www.umd.be/BRCA1/	http://www.umd.be/BRCA1/														3 - UV		uncertain							Passenger	0.66	Passenger	0.572	Passenger	0.544	PASSENGER/OTHER	2.04	TOLERATED	-1.37	low	1.35	polymorphism	1	benign
Tumor suppressor	BRCA1	ENST00000357654	ENSP00000350283	V1120I	1	17	41244190	C	T	SNV	http://www.umd.be/BRCA1/	http://www.umd.be/BRCA1/														3 - UV		uncertain							Passenger	0.426	Driver	0.256	Passenger	0.45	CANCER	-1.45	TOLERATED	-1.22	low	1.4	polymorphism	1	benign
Tumor suppressor	BRCA1	ENST00000357654	ENSP00000350283	V1181I	1	17	41244007	C	T	SNV	http://www.umd.be/BRCA1/	http://www.umd.be/BRCA1/														1 - Neutral		neutral							Passenger	0.5	Passenger	0.388	Passenger	0.464	CANCER	-1.19	TOLERATED	-0.96	low	1.5	polymorphism	1	benign
Tumor suppressor	BRCA1	ENST00000357654	ENSP00000350283	V1378I	1	17	41243014	C	T	SNV	http://www.umd.be/BRCA1/	http://www.umd.be/BRCA1/														3 - UV		uncertain					Polymorphism		Passenger	0.608	Passenger	0.532	Passenger	0.594	PASSENGER/OTHER	-0.5	DAMAGING	-2.12	neutral	0	polymorphism	1	benign
Tumor suppressor	BRCA1	ENST00000357654	ENSP00000350283	V1493L	1	17	41228512	C	A	SNV	http://www.umd.be/BRCA1/	http://www.umd.be/BRCA1/														3 - UV		uncertain							Passenger	0.608	Passenger	0.548	Passenger	0.386	PASSENGER/OTHER	0.2	TOLERATED	0.53	neutral	0.345	polymorphism	1	benign
Tumor suppressor	BRCA1	ENST00000357654	ENSP00000350283	V1534M	1	17	41226423	C	T	SNV	http://www.umd.be/BRCA1/	http://www.umd.be/BRCA1/														1 - Neutral		neutral					Polymorphism		Passenger	0.536	Passenger	0.442	Passenger	0.452	PASSENGER/OTHER	-0.55	DAMAGING	-2.17	neutral	0	polymorphism	1	benign
Tumor suppressor	BRCA1	ENST00000357654	ENSP00000350283	V154I	1	17	41251879	C	T	SNV	http://www.umd.be/BRCA1/	http://www.umd.be/BRCA1/														3 - UV		uncertain							Passenger	0.478	Passenger	0.378	Passenger	0.472	PASSENGER/OTHER	-0.6	DAMAGING	-2.22	low	1.845	polymorphism	1	benign
Tumor suppressor	BRCA1	ENST00000357654	ENSP00000350283	V1665L	1	17	41219706	C	A	SNV	TCGAPanCancer, http://www.umd.be/BRCA1/	http://www.umd.be/BRCA1/	COSM706229													3 - UV		uncertain							Passenger	0.486	Passenger	0.422	Driver	0.292	PASSENGER/OTHER	0.01	DAMAGING	-1.79	low	1.78	disease_causing	0.993432	benign
Tumor suppressor	BRCA1	ENST00000357654	ENSP00000350283	V1665L	1	17	41219706	C	A	SNV	http://www.umd.be/BRCA1/	http://www.umd.be/BRCA1/	COSM706229													3 - UV		uncertain							Passenger	0.486	Passenger	0.422	Driver	0.292	PASSENGER/OTHER	0.01	DAMAGING	-1.79	low	1.78	disease_causing	0.993432	benign
Tumor suppressor	BRCA1	ENST00000357654	ENSP00000350283	V1665M	1	17	41219706	C	T	SNV	http://www.umd.be/BRCA1/	http://www.umd.be/BRCA1/														3 - UV		uncertain				Polymorphism			Passenger	0.452	Driver	0.28	Passenger	0.43	PASSENGER/OTHER	-0.38	DAMAGING	-2.18	medium	2.27	disease_causing	0.994391	benign
Tumor suppressor	BRCA1	ENST00000357654	ENSP00000350283	V1688F	1	17	41219637	C	A	SNV	http://www.umd.be/BRCA1/	http://www.umd.be/BRCA1/														3 - UV		uncertain							Passenger	0.472	Passenger	0.482	Driver	0.244	CANCER	-0.81	DAMAGING	-2.61	low	1.59	polymorphism	0.999702	benign
Tumor suppressor	BRCA1	ENST00000357654	ENSP00000350283	V1719L	1	17	41215388	C	A	SNV	http://www.umd.be/BRCA1/	http://www.umd.be/BRCA1/														3 - UV		uncertain							Passenger	0.434	Passenger	0.392	Driver	0.244	PASSENGER/OTHER	-0.05	DAMAGING	-1.85	medium	2.03	disease_causing	0.999296	benign
Tumor suppressor	BRCA1	ENST00000357654	ENSP00000350283	V1791L	1	17	41201173	C	A	SNV	http://www.umd.be/BRCA1/	http://www.umd.be/BRCA1/														3 - UV		uncertain							Passenger	0.476	Passenger	0.406	Driver	0.236	PASSENGER/OTHER	-0.54	DAMAGING	-1.77	medium	2.175	disease_causing	0.99965	benign
Tumor suppressor	BRCA1	ENST00000357654	ENSP00000350283	V1833M	1	17	41197790	C	T	SNV	http://www.umd.be/BRCA1/	http://www.umd.be/BRCA1/														3 - UV		uncertain							Passenger	0.424	Driver	0.246	Passenger	0.344	CANCER	-2.4	DAMAGING	-3.68	medium	2.215	disease_causing	0.999688	probably damaging
Tumor suppressor	BRCA1	ENST00000357654	ENSP00000350283	V191I	1	17	41249283	C	T	SNV	http://www.umd.be/BRCA1/	http://www.umd.be/BRCA1/														1 - Neutral		neutral					Polymorphism		Passenger	0.464	Driver	0.298	Passenger	0.42	PASSENGER/OTHER	-0.64	DAMAGING	-2.27	low	1.155	polymorphism	1	benign
Tumor suppressor	BRCA1	ENST00000357654	ENSP00000350283	V233I	1	17	41246851	C	T	SNV	http://www.umd.be/BRCA1/	http://www.umd.be/BRCA1/														3 - UV		uncertain							Passenger	0.518	Passenger	0.394	Passenger	0.462	PASSENGER/OTHER	-0.35	DAMAGING	-1.98	neutral	-2.045	polymorphism	1	benign
Tumor suppressor	BRCA1	ENST00000357654	ENSP00000350283	V35L	1	17	41267774	C	G	SNV	http://www.umd.be/BRCA1/	http://www.umd.be/BRCA1/														3 - UV		uncertain							Passenger	0.5	Passenger	0.436	Driver	0.242	PASSENGER/OTHER	-0.55	DAMAGING	-3.24	low	1.21	disease_causing	0.944263	possibly damaging
Tumor suppressor	BRCA1	ENST00000357654	ENSP00000350283	V412L	1	17	41246314	C	A	SNV	TCGAPanCancer	Literature																uncertain							Passenger	0.618	Passenger	0.55	Passenger	0.388	PASSENGER/OTHER	-0.45	DAMAGING	-2.74	medium	2.18	polymorphism	1	benign
Tumor suppressor	BRCA1	ENST00000357654	ENSP00000350283	V415I	1	17	41246305	C	T	SNV	http://www.umd.be/BRCA1/	http://www.umd.be/BRCA1/														3 - UV		uncertain							Passenger	0.464	Driver	0.3	Passenger	0.44	PASSENGER/OTHER	-0.57	DAMAGING	-2.86	low	1.69	polymorphism	1	possibly damaging
Tumor suppressor	BRCA1	ENST00000357654	ENSP00000350283	V525I	1	17	41245975	C	T	SNV	http://www.umd.be/BRCA1/	http://www.umd.be/BRCA1/														3 - UV		uncertain							Passenger	0.464	Passenger	0.358	Passenger	0.454	PASSENGER/OTHER	-0.59	DAMAGING	-3.07	low	1.935	polymorphism	1	possibly damaging
Tumor suppressor	BRCA1	ENST00000357654	ENSP00000350283	V837I	1	17	41245039	C	T	SNV	http://www.umd.be/BRCA1/	http://www.umd.be/BRCA1/														3 - UV		uncertain							Passenger	0.65	Passenger	0.546	Passenger	0.59	PASSENGER/OTHER	-0.41	TOLERATED	-1.05	low	1.565	polymorphism	1	benign
Tumor suppressor	BRCA1	ENST00000357654	ENSP00000350283	V920I	1	17	41244790	C	T	SNV	http://www.umd.be/BRCA1/	http://www.umd.be/BRCA1/														3 - UV		uncertain							Passenger	0.658	Passenger	0.54	Passenger	0.578	CANCER	-1.35	TOLERATED	-1.12	low	0.97	polymorphism	1	possibly damaging
Tumor suppressor	BRCA1	ENST00000357654	ENSP00000350283	W321C	1	17	41246585	C	A	SNV	TCGAPanCancer	Literature	COSM706220															uncertain							Passenger	0.5	Passenger	0.478	Passenger	0.33	CANCER	-0.83	DAMAGING	-2.46	high	3.855	disease_causing	0.999976	probably damaging
Tumor suppressor	BRCA1	ENST00000357654	ENSP00000350283	A102G	1	17	41256275	G	C	SNV	http://www.umd.be/BRCA1/	http://www.umd.be/BRCA1/														3 - UV		uncertain							Passenger	0.566	Passenger	0.608	Passenger	0.352	PASSENGER/OTHER	-0.49	DAMAGING	-3.18	low	1.7	polymorphism	0.998924	benign
Tumor suppressor	BRCA1	ENST00000357654	ENSP00000350283	A1293V	1	17	41243670	G	A	SNV	http://www.umd.be/BRCA1/	http://www.umd.be/BRCA1/														3 - UV		uncertain							Passenger	0.878	Passenger	0.77	Passenger	0.886	PASSENGER/OTHER	-0.2	DAMAGING	-1.82	neutral	-0.895	polymorphism	1	benign
Tumor suppressor	BRCA1	ENST00000357654	ENSP00000350283	A1623G	1	17	41223063	G	C	SNV	http://www.umd.be/BRCA1/	http://www.umd.be/BRCA1/														5 - Causal		non-neutral					Polymorphism		Passenger	0.574	Passenger	0.606	Passenger	0.326	PASSENGER/OTHER	-0.41	DAMAGING	-2.21	low	1.445	disease_causing_automatic	2.86937e-12	benign
Tumor suppressor	BRCA1	ENST00000357654	ENSP00000350283	A1708V	1	17	41215920	G	A	SNV	http://www.umd.be/BRCA1/	http://www.umd.be/BRCA1/														3 - UV		uncertain							Passenger	0.42	Driver	0.27	Passenger	0.598	CANCER	-0.8	DAMAGING	-2.6	medium	2.83	disease_causing	0.999968	probably damaging
Tumor suppressor	BRCA1	ENST00000357654	ENSP00000350283	A1752E	1	17	41209091	G	T	SNV	http://www.umd.be/BRCA1/	http://www.umd.be/BRCA1/														3 - UV		uncertain							Passenger	0.474	Passenger	0.53	Driver	0.264	PASSENGER/OTHER	-0.4	DAMAGING	-2.19	low	0.805	disease_causing	0.937968	benign
Tumor suppressor	BRCA1	ENST00000357654	ENSP00000350283	A521V	1	17	41245986	G	A	SNV	http://www.umd.be/BRCA1/	http://www.umd.be/BRCA1/														3 - UV		uncertain							Passenger	0.486	Passenger	0.376	Passenger	0.484	PASSENGER/OTHER	-0.62	TOLERATED	-1.37	neutral	-0.7	polymorphism	0.999934	benign
Tumor suppressor	BRCA1	ENST00000357654	ENSP00000350283	A524V	1	17	41245977	G	A	SNV	http://www.umd.be/BRCA1/	http://www.umd.be/BRCA1/														3 - UV		uncertain							Passenger	0.446	Passenger	0.314	Passenger	0.472	PASSENGER/OTHER	-0.57	DAMAGING	-2.23	medium	2.555	polymorphism	1	possibly damaging
Tumor suppressor	BRCA1	ENST00000357654	ENSP00000350283	A622V	1	17	41245683	G	A	SNV	TCGAPanCancer, http://www.umd.be/BRCA1/	http://www.umd.be/BRCA1/	COSM979742													2 - Likely Neutral		uncertain							Passenger	0.464	Passenger	0.342	Passenger	0.544	PASSENGER/OTHER	1.92	TOLERATED	-1.49	high	3.65	polymorphism	1	possibly damaging
Tumor suppressor	BRCA1	ENST00000357654	ENSP00000350283	A942V	1	17	41244723	G	A	SNV	TCGAPanCancer	Literature	COSM979738															uncertain							Passenger	0.626	Passenger	0.508	Passenger	0.74	PASSENGER/OTHER	-0.72	TOLERATED	-1.36	medium	2.39	polymorphism	1	benign
Tumor suppressor	BRCA1	ENST00000357654	ENSP00000350283	C47W	1	17	41258544	G	C	SNV	TCGAPanCancer	Literature	COSM73856															uncertain							Passenger	0.42	Passenger	0.394	Driver	0.234	CANCER	-3.38	DAMAGING	-6.43	high	4.37	disease_causing	0.999983	probably damaging
Tumor suppressor	BRCA1	ENST00000357654	ENSP00000350283	F1821L	1	17	41199664	G	T	SNV	http://www.umd.be/BRCA1/	http://www.umd.be/BRCA1/														3 - UV		uncertain							Passenger	0.45	Passenger	0.426	Passenger	0.328	PASSENGER/OTHER	-0.02	TOLERATED	-1.25	low	1.61	polymorphism	0.992104	benign
Tumor suppressor	BRCA1	ENST00000357654	ENSP00000350283	H1746N	1	17	41209110	G	T	SNV	http://www.umd.be/BRCA1/	http://www.umd.be/BRCA1/														3 - UV		uncertain							Passenger	0.412	Passenger	0.368	Driver	0.168	PASSENGER/OTHER	-0.22	DAMAGING	-2.02	low	1.1	disease_causing	0.996496	possibly damaging
Tumor suppressor	BRCA1	ENST00000357654	ENSP00000350283	H41Y	1	17	41267756	G	A	SNV	http://www.umd.be/BRCA1/	http://www.umd.be/BRCA1/														3 - UV		uncertain							Passenger	0.438	Passenger	0.322	Passenger	0.494	CANCER	-3.11	DAMAGING	-6.16	high	3.81	disease_causing	0.962141	probably damaging
Tumor suppressor	BRCA1	ENST00000357654	ENSP00000350283	H692Y	1	17	41245474	G	A	SNV	http://www.umd.be/BRCA1/	http://www.umd.be/BRCA1/														3 - UV		uncertain							Passenger	0.624	Passenger	0.612	Passenger	0.638	PASSENGER/OTHER	1.99	TOLERATED	-1.42	low	1.92	polymorphism	1	benign
Tumor suppressor	BRCA1	ENST00000357654	ENSP00000350283	H816Y	1	17	41245102	G	A	SNV	TCGAPanCancer	Literature																uncertain							Passenger	0.618	Passenger	0.582	Passenger	0.588	PASSENGER/OTHER	-0.7	TOLERATED	-1.34	medium	2.28	polymorphism	1	benign
Tumor suppressor	BRCA1	ENST00000357654	ENSP00000350283	H835Y	1	17	41245045	G	A	SNV	http://www.umd.be/BRCA1/	http://www.umd.be/BRCA1/														3 - UV		uncertain					CANCER	Deleterious	Passenger	0.612	Passenger	0.592	Passenger	0.632	CANCER	-1.34	TOLERATED	-1.11	low	0.845	polymorphism	1	benign
Tumor suppressor	BRCA1	ENST00000357654	ENSP00000350283	H888Y	1	17	41244886	G	A	SNV	http://www.umd.be/BRCA1/	http://www.umd.be/BRCA1/														3 - UV		uncertain					CANCER		Passenger	0.66	Passenger	0.586	Passenger	0.644	PASSENGER/OTHER	-0.72	TOLERATED	-1.36	medium	2.07	polymorphism	1	possibly damaging
Tumor suppressor	BRCA1	ENST00000357654	ENSP00000350283	L1186F	1	17	41243992	G	A	SNV	http://www.umd.be/BRCA1/	http://www.umd.be/BRCA1/														3 - UV		uncertain							Passenger	0.57	Passenger	0.528	Passenger	0.518	CANCER	-1.19	TOLERATED	-0.96	neutral	-0.285	polymorphism	1	benign
Tumor suppressor	BRCA1	ENST00000357654	ENSP00000350283	L1517F	1	17	41226474	G	A	SNV	http://www.umd.be/BRCA1/	http://www.umd.be/BRCA1/														3 - UV		uncertain							Passenger	0.492	Passenger	0.434	Passenger	0.496	CANCER	-0.8	DAMAGING	-2.43	low	1.1	polymorphism	0.999999	possibly damaging
Tumor suppressor	BRCA1	ENST00000357654	ENSP00000350283	L156I	1	17	41251873	G	T	SNV	http://www.umd.be/BRCA1/	http://www.umd.be/BRCA1/														3 - UV		uncertain							Passenger	0.572	Passenger	0.614	Passenger	0.468	CANCER	-1.07	DAMAGING	-2.7	medium	2.045	polymorphism	0.996758	possibly damaging
Tumor suppressor	BRCA1	ENST00000357654	ENSP00000350283	L481V	1	17	41246107	G	C	SNV	http://www.umd.be/BRCA1/	http://www.umd.be/BRCA1/														3 - UV		uncertain							Passenger	0.528	Passenger	0.474	Driver	0.284	PASSENGER/OTHER	-0.68	DAMAGING	-2.97	medium	2.34	polymorphism	1	probably damaging
Tumor suppressor	BRCA1	ENST00000357654	ENSP00000350283	L49M	1	17	41258540	G	T	SNV	TCGAPanCancer	Literature	COSM979749															uncertain							Passenger	0.626	Passenger	0.672	Passenger	0.514	PASSENGER/OTHER	0.86	DAMAGING	-2.19	low	1.445	disease_causing	0.603192	probably damaging
Tumor suppressor	BRCA1	ENST00000357654	ENSP00000350283	L512F	1	17	41246014	G	A	SNV	http://www.umd.be/BRCA1/	http://www.umd.be/BRCA1/														3 - UV		uncertain							Passenger	0.47	Passenger	0.374	Passenger	0.48	CANCER	-2.35	DAMAGING	-3.49	high	3.68	polymorphism	0.999987	probably damaging
Tumor suppressor	BRCA1	ENST00000357654	ENSP00000350283	L512V	1	17	41246014	G	C	SNV	http://www.umd.be/BRCA1/	http://www.umd.be/BRCA1/														3 - UV		uncertain							Passenger	0.474	Passenger	0.402	Driver	0.206	CANCER	-2.32	DAMAGING	-3.46	high	4.37	polymorphism	0.999997	probably damaging
Tumor suppressor	BRCA1	ENST00000357654	ENSP00000350283	L574I	1	17	41245828	G	T	SNV	TCGAPanCancer	Literature	COSM979744															uncertain							Passenger	0.592	Passenger	0.622	Passenger	0.492	PASSENGER/OTHER	-0.62	DAMAGING	-2.24	high	4.155	polymorphism	1	probably damaging
Tumor suppressor	BRCA1	ENST00000357654	ENSP00000350283	L668F	1	17	41245546	G	A	SNV	http://www.umd.be/BRCA1/	http://www.umd.be/BRCA1/														3 - UV		uncertain					Polymorphism		Passenger	0.652	Passenger	0.604	Passenger	0.608	PASSENGER/OTHER	1.47	DAMAGING	-1.95	medium	2.03	polymorphism	1	possibly damaging
Tumor suppressor	BRCA1	ENST00000357654	ENSP00000350283	N1311K	1	17	41243615	G	T	SNV	http://www.umd.be/BRCA1/	http://www.umd.be/BRCA1/														3 - UV		uncertain							Passenger	0.852	Passenger	0.826	Passenger	0.618	PASSENGER/OTHER	-0.51	DAMAGING	-2.13	medium	1.975	polymorphism	1	possibly damaging
Tumor suppressor	BRCA1	ENST00000357654	ENSP00000350283	N132K	1	17	41256184	G	T	SNV	http://www.umd.be/BRCA1/	http://www.umd.be/BRCA1/														2 - Likely Neutral		uncertain					Polymorphism		Passenger	0.446	Passenger	0.4	Driver	0.242	CANCER	-0.76	DAMAGING	-2.39	medium	2.135	disease_causing	0.959854	possibly damaging
Tumor suppressor	BRCA1	ENST00000357654	ENSP00000350283	P1099L	1	17	41244252	G	A	SNV	http://www.umd.be/BRCA1/	http://www.umd.be/BRCA1/														1 - Neutral		neutral							Passenger	0.458	Passenger	0.372	Passenger	0.542	CANCER	-2.04	DAMAGING	-1.81	medium	2.81	polymorphism	1	probably damaging
Tumor suppressor	BRCA1	ENST00000357654	ENSP00000350283	P1106L	1	17	41244231	G	A	SNV	http://www.umd.be/BRCA1/	http://www.umd.be/BRCA1/														3 - UV		uncertain							Passenger	0.486	Passenger	0.358	Passenger	0.53	CANCER	-0.81	TOLERATED	-0.58	low	1.375	polymorphism	1	benign
Tumor suppressor	BRCA1	ENST00000357654	ENSP00000350283	P1238L	1	17	41243835	G	A	SNV	http://www.umd.be/BRCA1/	http://www.umd.be/BRCA1/														1 - Neutral		neutral							Passenger	0.474	Passenger	0.324	Passenger	0.53	CANCER	-1.76	DAMAGING	-1.52	low	1.445	polymorphism	0.999999	benign
Tumor suppressor	BRCA1	ENST00000357654	ENSP00000350283	P142H	1	17	41256155	G	T	SNV	http://www.umd.be/BRCA1/	http://www.umd.be/BRCA1/														1 - Neutral		neutral					Polymorphism		Passenger	0.458	Passenger	0.518	Driver	0.278	PASSENGER/OTHER	-0.54	DAMAGING	-2.17	low	1.87	polymorphism	1	probably damaging
Tumor suppressor	BRCA1	ENST00000357654	ENSP00000350283	P1575H	1	17	41223207	G	T	SNV	http://www.umd.be/BRCA1/	http://www.umd.be/BRCA1/														3 - UV		uncertain							Passenger	0.432	Passenger	0.428	Driver	0.234	CANCER	-0.75	DAMAGING	-2.38	low	0.975	polymorphism	1	probably damaging
Tumor suppressor	BRCA1	ENST00000357654	ENSP00000350283	P1603A	1	17	41223124	G	C	SNV	http://www.umd.be/BRCA1/	http://www.umd.be/BRCA1/														3 - UV		uncertain							Passenger	0.484	Passenger	0.484	Driver	0.234	PASSENGER/OTHER	-0.49	DAMAGING	-2.11	low	0.895	polymorphism	1	benign
Tumor suppressor	BRCA1	ENST00000357654	ENSP00000350283	P1614L	1	17	41223090	G	A	SNV	http://www.umd.be/BRCA1/	http://www.umd.be/BRCA1/														3 - UV		uncertain							Passenger	0.538	Passenger	0.372	Passenger	0.584	PASSENGER/OTHER	-0.52	DAMAGING	-2.32	neutral	0.46	polymorphism	0.999999	benign
Tumor suppressor	BRCA1	ENST00000357654	ENSP00000350283	P1614S	1	17	41223091	G	A	SNV	http://www.umd.be/BRCA1/	http://www.umd.be/BRCA1/														1 - Neutral		neutral							Passenger	0.508	Passenger	0.434	Passenger	0.606	PASSENGER/OTHER	-0.34	DAMAGING	-2.14	low	0.805	polymorphism	1	benign
Tumor suppressor	BRCA1	ENST00000357654	ENSP00000350283	P1637L	1	17	41223021	G	A	SNV	http://www.umd.be/BRCA1/	http://www.umd.be/BRCA1/														3 - UV		uncertain				Polymorphism			Passenger	0.44	Driver	0.274	Passenger	0.584	PASSENGER/OTHER	-0.39	DAMAGING	-2.19	low	1.7	polymorphism	0.627483	benign
Tumor suppressor	BRCA1	ENST00000357654	ENSP00000350283	P1831L	1	17	41197795	G	A	SNV	TCGAPanCancer	Literature	COSM472849															uncertain							Passenger	0.444	Passenger	0.31	Passenger	0.594	PASSENGER/OTHER	-0.31	DAMAGING	-1.54	low	0.805	polymorphism	0.632536	probably damaging
Tumor suppressor	BRCA1	ENST00000357654	ENSP00000350283	P1856S	1	17	41197721	G	A	SNV	http://www.umd.be/BRCA1/	http://www.umd.be/BRCA1/														3 - UV		uncertain							Passenger	0.468	Passenger	0.334	Passenger	0.632	CANCER	-1.35	DAMAGING	-2.63	neutral	0	polymorphism	1	possibly damaging
Tumor suppressor	BRCA1	ENST00000357654	ENSP00000350283	P258S	1	17	41246776	G	A	SNV	http://www.umd.be/BRCA1/	http://www.umd.be/BRCA1/														3 - UV		uncertain							Passenger	0.512	Passenger	0.326	Passenger	0.518	PASSENGER/OTHER	-0.59	DAMAGING	-2.21	low	1.645	polymorphism	0.927598	probably damaging
Tumor suppressor	BRCA1	ENST00000357654	ENSP00000350283	P311R	1	17	41246616	G	C	SNV	http://www.umd.be/BRCA1/	http://www.umd.be/BRCA1/														3 - UV		uncertain							Passenger	0.44	Passenger	0.42	Driver	0.254	PASSENGER/OTHER	-0.56	DAMAGING	-2.18	medium	3.415	disease_causing	0.629487	probably damaging
Tumor suppressor	BRCA1	ENST00000357654	ENSP00000350283	P334L	1	17	41246547	G	A	SNV	http://www.umd.be/BRCA1/	http://www.umd.be/BRCA1/														1 - Neutral		neutral							Passenger	0.468	Passenger	0.32	Passenger	0.508	PASSENGER/OTHER	-0.7	DAMAGING	-2.32	medium	2.635	polymorphism	0.999999	possibly damaging
Tumor suppressor	BRCA1	ENST00000357654	ENSP00000350283	P346L	1	17	41246511	G	A	SNV	http://www.umd.be/BRCA1/	http://www.umd.be/BRCA1/														3 - UV		uncertain							Passenger	0.56	Passenger	0.412	Passenger	0.594	PASSENGER/OTHER	-0.54	DAMAGING	-2.82	medium	2.53	polymorphism	1	benign
Tumor suppressor	BRCA1	ENST00000357654	ENSP00000350283	P514R	1	17	41246007	G	C	SNV	http://www.umd.be/BRCA1/	http://www.umd.be/BRCA1/														3 - UV		uncertain							Passenger	0.412	Passenger	0.358	Driver	0.204	CANCER	-3.28	DAMAGING	-3.62	high	4.4	disease_causing	0.999855	probably damaging
Tumor suppressor	BRCA1	ENST00000357654	ENSP00000350283	P568L	1	17	41245845	G	A	SNV	http://www.umd.be/BRCA1/	http://www.umd.be/BRCA1/														3 - UV		uncertain							Passenger	0.534	Passenger	0.408	Passenger	0.56	PASSENGER/OTHER	-0.52	DAMAGING	-2.14	medium	1.955	polymorphism	1	benign
Tumor suppressor	BRCA1	ENST00000357654	ENSP00000350283	P58A	1	17	41258513	G	C	SNV	http://www.umd.be/BRCA1/	http://www.umd.be/BRCA1/														3 - UV		uncertain							Passenger	0.5	Passenger	0.494	Driver	0.298	CANCER	-1.11	DAMAGING	-3.8	low	1.025	polymorphism	0.962428	probably damaging
Tumor suppressor	BRCA1	ENST00000357654	ENSP00000350283	P674S	1	17	41245528	G	A	SNV	http://www.umd.be/BRCA1/	http://www.umd.be/BRCA1/														3 - UV		uncertain							Passenger	0.646	Passenger	0.546	Passenger	0.736	PASSENGER/OTHER	2.02	TOLERATED	-1.4	medium	1.99	polymorphism	0.999999	benign
Tumor suppressor	BRCA1	ENST00000357654	ENSP00000350283	P871L	1	17	41244936	G	A	SNV	http://www.umd.be/BRCA1/	http://www.umd.be/BRCA1/	COSM148278													1 - Neutral		neutral				Polymorphism		Neutral	Passenger	0.614	Passenger	0.472	Passenger	0.666	PASSENGER/OTHER	-0.28	TOLERATED	-0.05	neutral	-3.395	polymorphism_automatic	0.996297	benign
Tumor suppressor	BRCA1	ENST00000357654	ENSP00000350283	P981L	1	17	41244606	G	A	SNV	http://www.umd.be/BRCA1/	http://www.umd.be/BRCA1/														3 - UV		uncertain							Passenger	0.474	Passenger	0.372	Passenger	0.52	CANCER	-0.99	TOLERATED	-0.76	medium	3.185	polymorphism	1	probably damaging
Tumor suppressor	BRCA1	ENST00000357654	ENSP00000350283	P982L	1	17	41244603	G	A	SNV	TCGAPanCancer	Literature																uncertain							Passenger	0.512	Passenger	0.44	Passenger	0.584	CANCER	-1.16	TOLERATED	-0.93	low	1.21	polymorphism	1	benign
Tumor suppressor	BRCA1	ENST00000357654	ENSP00000350283	Q155E	1	17	41251876	G	C	SNV	http://www.umd.be/BRCA1/	http://www.umd.be/BRCA1/														3 - UV		uncertain							Passenger	0.42	Passenger	0.44	Driver	0.256	PASSENGER/OTHER	-0.64	DAMAGING	-2.26	low	0.9	polymorphism	1	benign
Tumor suppressor	BRCA1	ENST00000357654	ENSP00000350283	R1028C	1	17	41244466	G	A	SNV	http://www.umd.be/BRCA1/	http://www.umd.be/BRCA1/														3 - UV		uncertain							Passenger	0.53	Passenger	0.418	Passenger	0.684	CANCER	-1.24	TOLERATED	-1	neutral	-0.805	polymorphism	0.951834	possibly damaging
Tumor suppressor	BRCA1	ENST00000357654	ENSP00000350283	R1443G	1	17	41234451	G	C	SNV	http://www.umd.be/BRCA1/	http://www.umd.be/BRCA1/														3 - UV		uncertain					CANCER		Passenger	0.546	Passenger	0.492	Passenger	0.428	PASSENGER/OTHER	0.21	TOLERATED	0.53	neutral	0	polymorphism	1	benign
Tumor suppressor	BRCA1	ENST00000357654	ENSP00000350283	R466W	1	17	41246152	G	A	SNV	http://www.umd.be/BRCA1/	http://www.umd.be/BRCA1/														3 - UV		uncertain							Passenger	0.528	Passenger	0.332	Passenger	0.42	CANCER	-0.83	DAMAGING	-3.12	medium	3.485	polymorphism	1	probably damaging
Tumor suppressor	BRCA1	ENST00000357654	ENSP00000350283	R496C	1	17	41246062	G	A	SNV	http://www.umd.be/BRCA1/	http://www.umd.be/BRCA1/														1 - Neutral		neutral							Passenger	0.5	Passenger	0.378	Passenger	0.64	PASSENGER/OTHER	-0.51	DAMAGING	-2.8	low	1.22	polymorphism	1	benign
Tumor suppressor	BRCA1	ENST00000357654	ENSP00000350283	R7C	1	17	41276095	G	A	SNV	http://www.umd.be/BRCA1/	http://www.umd.be/BRCA1/														3 - UV		uncertain							Passenger	0.49	Passenger	0.368	Passenger	0.656	PASSENGER/OTHER	0.41	DAMAGING	-1.96	low	1.04	polymorphism	1	probably damaging
Tumor suppressor	BRCA1	ENST00000357654	ENSP00000350283	R841W	1	17	41245027	G	A	SNV	http://www.umd.be/BRCA1/	http://www.umd.be/BRCA1/	COSM1246204													1 - Neutral		neutral					CANCER		Passenger	0.628	Passenger	0.394	Passenger	0.48	CANCER	-1.29	TOLERATED	-1.06	neutral	0.345	polymorphism	1	benign
Tumor suppressor	BRCA1	ENST00000357654	ENSP00000350283	R866C	1	17	41244952	G	A	SNV	http://www.umd.be/BRCA1/	http://www.umd.be/BRCA1/														1 - Neutral		neutral				Polymorphism			Passenger	0.592	Passenger	0.36	Passenger	0.578	CANCER	-2.01	DAMAGING	-1.77	medium	3.395	disease_causing	1	probably damaging
Tumor suppressor	BRCA1	ENST00000357654	ENSP00000350283	R979C	1	17	41244613	G	A	SNV	http://www.umd.be/BRCA1/	http://www.umd.be/BRCA1/														3 - UV		uncertain							Passenger	0.504	Passenger	0.41	Passenger	0.69	CANCER	-1.32	TOLERATED	-1.09	neutral	0	polymorphism	1	benign
Tumor suppressor	BRCA1	ENST00000357654	ENSP00000350283	S104R	1	17	41256268	G	T	SNV	http://www.umd.be/BRCA1/	http://www.umd.be/BRCA1/														3 - UV		uncertain							Passenger	0.468	Passenger	0.522	Passenger	0.32	PASSENGER/OTHER	-0.44	DAMAGING	-3.13	low	1.845	polymorphism	1	possibly damaging
Tumor suppressor	BRCA1	ENST00000357654	ENSP00000350283	S1241F	1	17	41243826	G	A	SNV	TCGAPanCancer	Literature																uncertain							Passenger	0.392	Passenger	0.346	Passenger	0.596	CANCER	-1.26	TOLERATED	-1.02	low	1.845	polymorphism	1	benign
Tumor suppressor	BRCA1	ENST00000357654	ENSP00000350283	S1297F	1	17	41243658	G	A	SNV	http://www.umd.be/BRCA1/	http://www.umd.be/BRCA1/														3 - UV		uncertain							Passenger	0.7	Passenger	0.742	Passenger	0.89	CANCER	-2.18	DAMAGING	-3.8	medium	2.11	disease_causing	0.998211	probably damaging
Tumor suppressor	BRCA1	ENST00000357654	ENSP00000350283	S1473C	1	17	41228571	G	C	SNV	http://www.umd.be/BRCA1/	http://www.umd.be/BRCA1/														3 - UV		uncertain							Passenger	0.654	Passenger	0.55	Passenger	0.328	PASSENGER/OTHER	-0.07	TOLERATED	0.25	neutral	0.425	polymorphism	0.991413	possibly damaging
Tumor suppressor	BRCA1	ENST00000357654	ENSP00000350283	S1542C	1	17	41226398	G	C	SNV	http://www.umd.be/BRCA1/	http://www.umd.be/BRCA1/														3 - UV		uncertain							Passenger	0.508	Passenger	0.488	Driver	0.282	PASSENGER/OTHER	-0.64	DAMAGING	-2.26	neutral	0.625	polymorphism	1	probably damaging
Tumor suppressor	BRCA1	ENST00000357654	ENSP00000350283	S1577Y	1	17	41223201	G	T	SNV	http://www.umd.be/BRCA1/	http://www.umd.be/BRCA1/														3 - UV		uncertain							Passenger	0.468	Passenger	0.516	Passenger	0.338	PASSENGER/OTHER	-0.72	DAMAGING	-2.35	low	0.975	polymorphism	1	possibly damaging
Tumor suppressor	BRCA1	ENST00000357654	ENSP00000350283	S1580Y	1	17	41223192	G	T	SNV	http://www.umd.be/BRCA1/	http://www.umd.be/BRCA1/														3 - UV		uncertain							Passenger	0.53	Passenger	0.572	Passenger	0.414	PASSENGER/OTHER	-0.64	DAMAGING	-2.26	low	0.975	polymorphism	1	probably damaging
Tumor suppressor	BRCA1	ENST00000357654	ENSP00000350283	S1722Y	1	17	41215378	G	T	SNV	http://www.umd.be/BRCA1/	http://www.umd.be/BRCA1/														3 - UV		uncertain							Passenger	0.408	Passenger	0.414	Driver	0.236	CANCER	-0.91	DAMAGING	-2.71	medium	2.74	disease_causing	0.999377	possibly damaging
Tumor suppressor	BRCA1	ENST00000357654	ENSP00000350283	S186Y	1	17	41249297	G	T	SNV	http://www.umd.be/BRCA1/	http://www.umd.be/BRCA1/														1 - Neutral		neutral					Polymorphism		Passenger	0.448	Passenger	0.414	Driver	0.246	CANCER	-2.09	DAMAGING	-3.72	medium	2.095	disease_causing	0.996143	probably damaging
Tumor suppressor	BRCA1	ENST00000357654	ENSP00000350283	S316R	1	17	41246600	G	T	SNV	http://www.umd.be/BRCA1/	http://www.umd.be/BRCA1/														3 - UV		uncertain							Passenger	0.452	Passenger	0.378	Driver	0.232	CANCER	-0.99	DAMAGING	-2.62	high	3.935	disease_causing	0.997721	probably damaging
Tumor suppressor	BRCA1	ENST00000357654	ENSP00000350283	S4F	1	17	41276103	G	A	SNV	http://www.umd.be/BRCA1/	http://www.umd.be/BRCA1/														3 - UV		uncertain					Polymorphism		Passenger	0.42	Passenger	0.368	Passenger	0.602	PASSENGER/OTHER	0.45	DAMAGING	-1.92	neutral	0.55	disease_causing	0.869028	probably damaging
Tumor suppressor	BRCA1	ENST00000357654	ENSP00000350283	S561Y	1	17	41245866	G	T	SNV	TCGAPanCancer	Literature	COSM979745															uncertain							Passenger	0.482	Passenger	0.57	Passenger	0.382	PASSENGER/OTHER	-0.63	DAMAGING	-2.25	neutral	-3.335	polymorphism	1	benign
Tumor suppressor	BRCA1	ENST00000357654	ENSP00000350283	S615F	1	17	41245704	G	A	SNV	http://www.umd.be/BRCA1/	http://www.umd.be/BRCA1/														3 - UV		uncertain							Passenger	0.44	Passenger	0.386	Passenger	0.614	PASSENGER/OTHER	1.67	DAMAGING	-1.74	medium	3.4	polymorphism	0.843314	possibly damaging
Tumor suppressor	BRCA1	ENST00000357654	ENSP00000350283	S645C	1	17	41245614	G	C	SNV	http://www.umd.be/BRCA1/	http://www.umd.be/BRCA1/														3 - UV		uncertain							Passenger	0.54	Passenger	0.506	Passenger	0.316	CANCER	-0.81	DAMAGING	-2.44	high	3.645	polymorphism	0.999568	probably damaging
Tumor suppressor	BRCA1	ENST00000357654	ENSP00000350283	S645F	1	17	41245614	G	A	SNV	http://www.umd.be/BRCA1/	http://www.umd.be/BRCA1/														3 - UV		uncertain							Passenger	0.42	Passenger	0.384	Passenger	0.51	CANCER	-0.81	DAMAGING	-2.44	high	3.995	polymorphism	0.998842	probably damaging
Tumor suppressor	BRCA1	ENST00000357654	ENSP00000350283	S645Y	1	17	41245614	G	T	SNV	http://www.umd.be/BRCA1/	http://www.umd.be/BRCA1/														3 - UV		uncertain							Passenger	0.484	Passenger	0.546	Passenger	0.37	CANCER	-0.81	DAMAGING	-2.44	high	3.995	polymorphism	0.999242	probably damaging
Tumor suppressor	BRCA1	ENST00000357654	ENSP00000350283	S708C	1	17	41245425	G	C	SNV	http://www.umd.be/BRCA1/	http://www.umd.be/BRCA1/														3 - UV		uncertain							Passenger	0.72	Passenger	0.642	Passenger	0.422	PASSENGER/OTHER	-0.63	TOLERATED	-1.27	neutral	-0.055	polymorphism	1	possibly damaging
Tumor suppressor	BRCA1	ENST00000357654	ENSP00000350283	S708Y	1	17	41245425	G	T	SNV	http://www.umd.be/BRCA1/	http://www.umd.be/BRCA1/														3 - UV		uncertain							Passenger	0.684	Passenger	0.674	Passenger	0.486	PASSENGER/OTHER	-0.57	TOLERATED	-1.2	neutral	0.47	polymorphism	1	benign
Tumor suppressor	BRCA1	ENST00000357654	ENSP00000350283	S741C	1	17	41245326	G	C	SNV	http://www.umd.be/BRCA1/	http://www.umd.be/BRCA1/														3 - UV		uncertain							Passenger	0.69	Passenger	0.616	Passenger	0.334	CANCER	-1.26	TOLERATED	-1.03	medium	2.49	polymorphism	1	benign
Tumor suppressor	BRCA1	ENST00000357654	ENSP00000350283	S741F	1	17	41245326	G	A	SNV	http://www.umd.be/BRCA1/	http://www.umd.be/BRCA1/														3 - UV		uncertain							Passenger	0.618	Passenger	0.538	Passenger	0.776	CANCER	-1.25	TOLERATED	-1.02	medium	3.185	polymorphism	1	benign
Tumor suppressor	BRCA1	ENST00000357654	ENSP00000350283	S784L	1	17	41245197	G	A	SNV	http://www.umd.be/BRCA1/	http://www.umd.be/BRCA1/														3 - UV		uncertain							Passenger	0.596	Passenger	0.566	Passenger	0.626	CANCER	-2.18	DAMAGING	-2.81	medium	3.11	polymorphism	0.721743	probably damaging
Tumor suppressor	BRCA1	ENST00000357654	ENSP00000350283	S988L	1	17	41244585	G	A	SNV	http://www.umd.be/BRCA1/	http://www.umd.be/BRCA1/														3 - UV		uncertain							Passenger	0.446	Passenger	0.464	Passenger	0.51	CANCER	-1.3	TOLERATED	-1.07	medium	2.465	polymorphism	0.999999	possibly damaging
Tumor suppressor	BRCA1	ENST00000357654	ENSP00000350283	T1310K	1	17	41243619	G	T	SNV	http://www.umd.be/BRCA1/	http://www.umd.be/BRCA1/														3 - UV		uncertain							Passenger	0.868	Passenger	0.896	Passenger	0.648	PASSENGER/OTHER	-0.66	DAMAGING	-2.28	low	1.895	polymorphism	1	possibly damaging
Tumor suppressor	BRCA1	ENST00000357654	ENSP00000350283	T1349M	1	17	41243502	G	A	SNV	http://www.umd.be/BRCA1/	http://www.umd.be/BRCA1/														2 - Likely Neutral		uncertain							Passenger	0.784	Passenger	0.622	Passenger	0.77	PASSENGER/OTHER	-0.68	DAMAGING	-2.3	low	1.24	polymorphism	1	possibly damaging
Tumor suppressor	BRCA1	ENST00000357654	ENSP00000350283	T1349R	1	17	41243502	G	C	SNV	http://www.umd.be/BRCA1/	http://www.umd.be/BRCA1/														3 - UV		uncertain							Passenger	0.828	Passenger	0.836	Passenger	0.626	PASSENGER/OTHER	-0.67	DAMAGING	-2.29	low	1.24	polymorphism	1	benign
Tumor suppressor	BRCA1	ENST00000357654	ENSP00000350283	T1394I	1	17	41242965	G	A	SNV	http://www.umd.be/BRCA1/	http://www.umd.be/BRCA1/														3 - UV		uncertain							Passenger	0.518	Passenger	0.37	Passenger	0.636	CANCER	-2.39	DAMAGING	-4.02	low	1.1	disease_causing	0.999497	possibly damaging
Tumor suppressor	BRCA1	ENST00000357654	ENSP00000350283	T1399S	1	17	41234582	G	C	SNV	TCGAPanCancer	Literature																uncertain							Passenger	0.57	Passenger	0.568	Passenger	0.328	PASSENGER/OTHER	-0.74	DAMAGING	-2.37	low	0.975	polymorphism	0.986483	benign
Tumor suppressor	BRCA1	ENST00000357654	ENSP00000350283	T1485I	1	17	41228535	G	A	SNV	http://www.umd.be/BRCA1/	http://www.umd.be/BRCA1/														3 - UV		uncertain							Passenger	0.598	Passenger	0.416	Passenger	0.708	PASSENGER/OTHER	0.01	TOLERATED	0.33	low	1.04	polymorphism	1	possibly damaging
Tumor suppressor	BRCA1	ENST00000357654	ENSP00000350283	T1561I	1	17	41223249	G	A	SNV	http://www.umd.be/BRCA1/	http://www.umd.be/BRCA1/														1 - Neutral		neutral					Polymorphism		Passenger	0.418	Driver	0.28	Passenger	0.552	PASSENGER/OTHER	-0.74	DAMAGING	-2.37	low	1.04	polymorphism	0.97658	possibly damaging
Tumor suppressor	BRCA1	ENST00000357654	ENSP00000350283	T1561N	1	17	41223249	G	T	SNV	http://www.umd.be/BRCA1/	http://www.umd.be/BRCA1/														3 - UV		uncertain							Passenger	0.454	Passenger	0.57	Driver	0.256	CANCER	-0.75	DAMAGING	-2.38	low	1.04	polymorphism	0.978992	possibly damaging
Tumor suppressor	BRCA1	ENST00000357654	ENSP00000350283	T1691I	1	17	41219627	G	A	SNV	http://www.umd.be/BRCA1/	http://www.umd.be/BRCA1/														3 - UV		uncertain					Polymorphism		Passenger	0.364	Driver	0.186	Passenger	0.544	PASSENGER/OTHER	-0.12	TOLERATED	-1.35	medium	2.225	disease_causing	0.999749	probably damaging
Tumor suppressor	BRCA1	ENST00000357654	ENSP00000350283	T1691K	1	17	41219627	G	T	SNV	http://www.umd.be/BRCA1/	http://www.umd.be/BRCA1/														3 - UV		uncertain							Passenger	0.394	Passenger	0.396	Driver	0.21	PASSENGER/OTHER	0.04	TOLERATED	-1.2	medium	2.425	disease_causing	0.999861	possibly damaging
Tumor suppressor	BRCA1	ENST00000357654	ENSP00000350283	T1691R	1	17	41219627	G	C	SNV	http://www.umd.be/BRCA1/	http://www.umd.be/BRCA1/														3 - UV		uncertain							Passenger	0.396	Passenger	0.376	Driver	0.174	PASSENGER/OTHER	-0.06	TOLERATED	-1.3	medium	2.775	disease_causing	0.999912	possibly damaging
Tumor suppressor	BRCA1	ENST00000357654	ENSP00000350283	T1700I	1	17	41215944	G	A	SNV	http://www.umd.be/BRCA1/	http://www.umd.be/BRCA1/														3 - UV		uncertain							Passenger	0.36	Driver	0.17	Passenger	0.522	CANCER	-0.84	DAMAGING	-2.63	medium	3.095	disease_causing	0.999905	probably damaging
Tumor suppressor	BRCA1	ENST00000357654	ENSP00000350283	T176R	1	17	41251812	G	C	SNV	http://www.umd.be/BRCA1/	http://www.umd.be/BRCA1/														3 - UV		uncertain							Passenger	0.49	Passenger	0.524	Passenger	0.344	PASSENGER/OTHER	-0.48	DAMAGING	-2.1	neutral	0	polymorphism	0.999998	benign
Tumor suppressor	BRCA1	ENST00000357654	ENSP00000350283	T37R	1	17	41267767	G	C	SNV	http://www.umd.be/BRCA1/	http://www.umd.be/BRCA1/														3 - UV		uncertain							Passenger	0.402	Passenger	0.374	Driver	0.246	PASSENGER/OTHER	-0.43	DAMAGING	-3.12	medium	3.455	disease_causing	0.993216	probably damaging
Tumor suppressor	BRCA1	ENST00000357654	ENSP00000350283	T539M	1	17	41245932	G	A	SNV	http://www.umd.be/BRCA1/	http://www.umd.be/BRCA1/	COSM1168835													3 - UV		uncertain						Neutral	Passenger	0.5	Passenger	0.378	Passenger	0.394	PASSENGER/OTHER	-0.51	DAMAGING	-1.56	neutral	-0.835	polymorphism	1	benign
Tumor suppressor	BRCA1	ENST00000357654	ENSP00000350283	T582M	1	17	41245803	G	A	SNV	http://www.umd.be/BRCA1/	http://www.umd.be/BRCA1/														3 - UV		uncertain							Passenger	0.474	Passenger	0.34	Passenger	0.404	PASSENGER/OTHER	1.98	TOLERATED	-1.43	high	4.12	polymorphism	1	probably damaging
Tumor suppressor	BRCA1	ENST00000357654	ENSP00000350283	T617I	1	17	41245698	G	A	SNV	http://www.umd.be/BRCA1/	http://www.umd.be/BRCA1/														3 - UV		uncertain							Passenger	0.466	Passenger	0.37	Passenger	0.574	PASSENGER/OTHER	1.91	DAMAGING	-1.5	medium	3.38	polymorphism	1	possibly damaging
Tumor suppressor	BRCA1	ENST00000357654	ENSP00000350283	T69I	1	17	41258479	G	A	SNV	http://www.umd.be/BRCA1/	http://www.umd.be/BRCA1/														3 - UV		uncertain							Passenger	0.4	Driver	0.182	Passenger	0.508	PASSENGER/OTHER	-0.46	DAMAGING	-3.14	medium	2.135	disease_causing	0.998486	probably damaging
Tumor suppressor	BRCA1	ENST00000357654	ENSP00000350283	T710S	1	17	41245419	G	C	SNV	http://www.umd.be/BRCA1/	http://www.umd.be/BRCA1/														3 - UV		uncertain							Passenger	0.626	Passenger	0.602	Passenger	0.372	CANCER	-0.75	TOLERATED	-1.39	low	1.635	polymorphism	1	possibly damaging
Tumor suppressor	BRCA1	ENST00000357654	ENSP00000350283	T826K	1	17	41245071	G	T	SNV	http://www.umd.be/BRCA1/	http://www.umd.be/BRCA1/														1 - Neutral		neutral					CANCER		Passenger	0.622	Passenger	0.67	Passenger	0.398	CANCER	-1.71	TOLERATED	-1.48	medium	2.84	polymorphism	1	possibly damaging
Tumor suppressor	BRCA1	ENST00000357654	ENSP00000350283	D1156G	1	17	41244081	T	C	SNV	http://www.umd.be/BRCA1/	http://www.umd.be/BRCA1/														3 - UV		uncertain							Passenger	0.358	Passenger	0.382	Driver	0.28	CANCER	-1.55	TOLERATED	-1.32	medium	2.3	polymorphism	0.935741	benign
Tumor suppressor	BRCA1	ENST00000357654	ENSP00000350283	D1482G	1	17	41228544	T	C	SNV	http://www.umd.be/BRCA1/	http://www.umd.be/BRCA1/														3 - UV		uncertain							Passenger	0.546	Passenger	0.516	Passenger	0.432	PASSENGER/OTHER	-0.06	TOLERATED	0.26	low	1.04	disease_causing	0.977061	benign
Tumor suppressor	BRCA1	ENST00000357654	ENSP00000350283	D1621G	1	17	41223069	T	C	SNV	http://www.umd.be/BRCA1/	http://www.umd.be/BRCA1/														3 - UV		uncertain							Passenger	0.466	Passenger	0.434	Passenger	0.346	PASSENGER/OTHER	-0.28	DAMAGING	-2.07	neutral	0	polymorphism	1	benign
Tumor suppressor	BRCA1	ENST00000357654	ENSP00000350283	D1739G	1	17	41209130	T	C	SNV	http://www.umd.be/BRCA1/	http://www.umd.be/BRCA1/														3 - UV		uncertain					Polymorphism		Passenger	0.402	Driver	0.256	Driver	0.26	PASSENGER/OTHER	-0.01	DAMAGING	-1.81	low	1.1	disease_causing	0.999246	benign
Tumor suppressor	BRCA1	ENST00000357654	ENSP00000350283	D1739V	1	17	41209130	T	A	SNV	http://www.umd.be/BRCA1/	http://www.umd.be/BRCA1/														3 - UV		uncertain					Polymorphism		Passenger	0.404	Driver	0.29	Driver	0.198	PASSENGER/OTHER	-0.46	DAMAGING	-2.26	low	1.1	disease_causing	1	benign
Tumor suppressor	BRCA1	ENST00000357654	ENSP00000350283	D1778G	1	17	41201211	T	C	SNV	http://www.umd.be/BRCA1/	http://www.umd.be/BRCA1/														3 - UV		uncertain							Passenger	0.34	Driver	0.256	Driver	0.252	PASSENGER/OTHER	-0.17	TOLERATED	-1.41	low	1.355	disease_causing	0.997686	possibly damaging
Tumor suppressor	BRCA1	ENST00000357654	ENSP00000350283	D214G	1	17	41247892	T	C	SNV	http://www.umd.be/BRCA1/	http://www.umd.be/BRCA1/														3 - UV		uncertain							Passenger	0.464	Passenger	0.404	Passenger	0.34	PASSENGER/OTHER	-0.69	DAMAGING	-2.31	low	1.04	polymorphism	1	benign
Tumor suppressor	BRCA1	ENST00000357654	ENSP00000350283	D411V	1	17	41246316	T	A	SNV	http://www.umd.be/BRCA1/	http://www.umd.be/BRCA1/														3 - UV		uncertain							Passenger	0.514	Passenger	0.486	Passenger	0.326	PASSENGER/OTHER	-0.37	DAMAGING	-2.66	neutral	-0.065	polymorphism	1	benign
Tumor suppressor	BRCA1	ENST00000357654	ENSP00000350283	D96A	1	17	41256899	T	G	SNV	http://www.umd.be/BRCA1/	http://www.umd.be/BRCA1/														3 - UV		uncertain							Passenger	0.374	Passenger	0.346	Driver	0.2	PASSENGER/OTHER	-0.32	DAMAGING	-3.01	medium	2.135	disease_causing	0.998857	possibly damaging
Tumor suppressor	BRCA1	ENST00000357654	ENSP00000350283	E1038G	1	17	41244435	T	C	SNV	http://www.umd.be/BRCA1/	http://www.umd.be/BRCA1/														1 - Neutral		neutral				Polymorphism			Passenger	0.334	Passenger	0.306	Driver	0.202	CANCER	-1.47	TOLERATED	-1.24	medium	2.54	polymorphism_automatic	1	possibly damaging
Tumor suppressor	BRCA1	ENST00000357654	ENSP00000350283	E1112A	1	17	41244213	T	G	SNV	http://www.umd.be/BRCA1/	http://www.umd.be/BRCA1/														3 - UV		uncertain							Passenger	0.488	Passenger	0.542	Passenger	0.374	CANCER	-1.56	TOLERATED	-1.33	medium	2.36	polymorphism	1	benign
Tumor suppressor	BRCA1	ENST00000357654	ENSP00000350283	E1172G	1	17	41244033	T	C	SNV	http://www.umd.be/BRCA1/	http://www.umd.be/BRCA1/														3 - UV		uncertain							Passenger	0.364	Driver	0.288	Driver	0.174	CANCER	-2.58	DAMAGING	-2.35	medium	3.385	disease_causing	0.937058	probably damaging
Tumor suppressor	BRCA1	ENST00000357654	ENSP00000350283	E1282V	1	17	41243703	T	A	SNV	http://www.umd.be/BRCA1/	http://www.umd.be/BRCA1/														3 - UV		uncertain					Polymorphism		Passenger	0.352	Passenger	0.352	Driver	0.286	CANCER	-0.76	DAMAGING	-2.38	medium	2.05	polymorphism	0.939877	possibly damaging
Tumor suppressor	BRCA1	ENST00000357654	ENSP00000350283	E143D	1	17	41256151	T	A	SNV	http://www.umd.be/BRCA1/	http://www.umd.be/BRCA1/														3 - UV		uncertain							Passenger	0.538	Passenger	0.516	Passenger	0.37	PASSENGER/OTHER	-0.62	DAMAGING	-2.25	low	1.355	polymorphism	1	benign
Tumor suppressor	BRCA1	ENST00000357654	ENSP00000350283	E149A	1	17	41251893	T	G	SNV	http://www.umd.be/BRCA1/	http://www.umd.be/BRCA1/														3 - UV		uncertain							Passenger	0.414	Passenger	0.426	Driver	0.274	CANCER	-1	DAMAGING	-2.62	medium	1.995	polymorphism	0.961217	possibly damaging
Tumor suppressor	BRCA1	ENST00000357654	ENSP00000350283	E1576D	1	17	41223203	T	A	SNV	http://www.umd.be/BRCA1/	http://www.umd.be/BRCA1/														3 - UV		uncertain							Passenger	0.498	Passenger	0.452	Driver	0.288	PASSENGER/OTHER	-0.64	DAMAGING	-2.26	low	0.975	polymorphism	1	possibly damaging
Tumor suppressor	BRCA1	ENST00000357654	ENSP00000350283	E1731G	1	17	41215351	T	C	SNV	http://www.umd.be/BRCA1/	http://www.umd.be/BRCA1/														3 - UV		uncertain							Passenger	0.4	Passenger	0.302	Driver	0.192	PASSENGER/OTHER	-0.45	DAMAGING	-2.25	medium	3.11	disease_causing	0.984798	possibly damaging
Tumor suppressor	BRCA1	ENST00000357654	ENSP00000350283	E1731V	1	17	41215351	T	A	SNV	http://www.umd.be/BRCA1/	http://www.umd.be/BRCA1/														3 - UV		uncertain							Passenger	0.36	Passenger	0.358	Driver	0.232	PASSENGER/OTHER	-0.38	DAMAGING	-2.17	medium	2.01	disease_causing	0.992157	benign
Tumor suppressor	BRCA1	ENST00000357654	ENSP00000350283	E33A	1	17	41267779	T	G	SNV	http://www.umd.be/BRCA1/	http://www.umd.be/BRCA1/														3 - UV		uncertain							Passenger	0.398	Passenger	0.338	Driver	0.272	PASSENGER/OTHER	0.27	DAMAGING	-2.11	neutral	0.785	disease_causing	0.971801	probably damaging
Tumor suppressor	BRCA1	ENST00000357654	ENSP00000350283	E418A	1	17	41246295	T	G	SNV	http://www.umd.be/BRCA1/	http://www.umd.be/BRCA1/														3 - UV		uncertain							Passenger	0.44	Passenger	0.458	Driver	0.244	PASSENGER/OTHER	-0.61	DAMAGING	-2.89	medium	2.195	polymorphism	1	probably damaging
Tumor suppressor	BRCA1	ENST00000357654	ENSP00000350283	E421D	1	17	41246285	T	A	SNV	http://www.umd.be/BRCA1/	http://www.umd.be/BRCA1/														3 - UV		uncertain							Passenger	0.616	Passenger	0.572	Passenger	0.39	PASSENGER/OTHER	-0.51	DAMAGING	-2.8	low	1.645	polymorphism	1	benign
Tumor suppressor	BRCA1	ENST00000357654	ENSP00000350283	E489G	1	17	41246082	T	C	SNV	TCGAPanCancer	Literature	COSM268759															uncertain							Passenger	0.788	Passenger	0.538	Passenger	0.412	CANCER	-1.01	DAMAGING	-3.3	medium	3.125	polymorphism	1	probably damaging
Tumor suppressor	BRCA1	ENST00000357654	ENSP00000350283	E515V	1	17	41246004	T	A	SNV	TCGAPanCancer	Literature	COSM706222															uncertain							Passenger	0.378	Passenger	0.356	Passenger	0.33	CANCER	-1.55	DAMAGING	-4.51	high	4.395	disease_causing	0.993202	probably damaging
Tumor suppressor	BRCA1	ENST00000357654	ENSP00000350283	E575G	1	17	41245824	T	C	SNV	http://www.umd.be/BRCA1/	http://www.umd.be/BRCA1/														3 - UV		uncertain							Passenger	0.406	Passenger	0.312	Driver	0.252	CANCER	-1.12	DAMAGING	-2.75	medium	2.09	polymorphism	0.999999	benign
Tumor suppressor	BRCA1	ENST00000357654	ENSP00000350283	E842G	1	17	41245023	T	C	SNV	http://www.umd.be/BRCA1/	http://www.umd.be/BRCA1/														1 - Neutral		neutral							Passenger	0.56	Passenger	0.526	Passenger	0.33	CANCER	-1.48	TOLERATED	-1.25	medium	2.205	polymorphism	1	possibly damaging
Tumor suppressor	BRCA1	ENST00000357654	ENSP00000350283	E962A	1	17	41244663	T	G	SNV	TCGAPanCancer	Literature	COSM979737															uncertain							Passenger	0.634	Passenger	0.558	Passenger	0.368	CANCER	-1.38	TOLERATED	-1.14	medium	3.16	polymorphism	0.965799	probably damaging
Tumor suppressor	BRCA1	ENST00000357654	ENSP00000350283	H1283R	1	17	41243700	T	C	SNV	http://www.umd.be/BRCA1/	http://www.umd.be/BRCA1/														3 - UV		uncertain							Passenger	0.398	Passenger	0.344	Passenger	0.324	PASSENGER/OTHER	-0.53	DAMAGING	-2.15	low	1.83	polymorphism	1	benign
Tumor suppressor	BRCA1	ENST00000357654	ENSP00000350283	H1421R	1	17	41234516	T	C	SNV	http://www.umd.be/BRCA1/	http://www.umd.be/BRCA1/														3 - UV		uncertain							Passenger	0.524	Passenger	0.448	Passenger	0.424	PASSENGER/OTHER	0.22	TOLERATED	0.54	neutral	0.695	polymorphism	0.659265	benign
Tumor suppressor	BRCA1	ENST00000357654	ENSP00000350283	H1686R	1	17	41219642	T	C	SNV	http://www.umd.be/BRCA1/	http://www.umd.be/BRCA1/														3 - UV		uncertain					Polymorphism		Passenger	0.416	Driver	0.248	Driver	0.294	PASSENGER/OTHER	-0.54	DAMAGING	-1.78	medium	3.11	disease_causing	0.999766	probably damaging
Tumor suppressor	BRCA1	ENST00000357654	ENSP00000350283	H279P	1	17	41246712	T	G	SNV	http://www.umd.be/BRCA1/	http://www.umd.be/BRCA1/														3 - UV		uncertain							Passenger	0.42	Passenger	0.44	Driver	0.268	PASSENGER/OTHER	-0.61	DAMAGING	-2.24	medium	3.455	polymorphism	0.999682	probably damaging
Tumor suppressor	BRCA1	ENST00000357654	ENSP00000350283	H285R	1	17	41246694	T	C	SNV	http://www.umd.be/BRCA1/	http://www.umd.be/BRCA1/														3 - UV		uncertain							Passenger	0.406	Passenger	0.368	Passenger	0.344	PASSENGER/OTHER	-0.47	DAMAGING	-2.09	medium	2.645	polymorphism	0.998642	possibly damaging
Tumor suppressor	BRCA1	ENST00000357654	ENSP00000350283	H41R	1	17	41267755	T	C	SNV	http://www.umd.be/BRCA1/	http://www.umd.be/BRCA1/														3 - UV		uncertain							Passenger	0.412	Driver	0.286	Driver	0.286	CANCER	-3.11	DAMAGING	-6.16	high	4.36	disease_causing	0.958356	probably damaging
Tumor suppressor	BRCA1	ENST00000357654	ENSP00000350283	H476R	1	17	41246121	T	C	SNV	http://www.umd.be/BRCA1/	http://www.umd.be/BRCA1/														3 - UV		uncertain							Passenger	0.39	Passenger	0.33	Passenger	0.314	PASSENGER/OTHER	-0.56	DAMAGING	-2.84	low	1.63	polymorphism	1	possibly damaging
Tumor suppressor	BRCA1	ENST00000357654	ENSP00000350283	H513P	1	17	41246010	T	G	SNV	http://www.umd.be/BRCA1/	http://www.umd.be/BRCA1/														3 - UV		uncertain							Passenger	0.434	Passenger	0.432	Passenger	0.36	PASSENGER/OTHER	-0.57	DAMAGING	-1.67	high	3.85	polymorphism	1	possibly damaging
Tumor suppressor	BRCA1	ENST00000357654	ENSP00000350283	H619R	1	17	41245692	T	C	SNV	http://www.umd.be/BRCA1/	http://www.umd.be/BRCA1/														3 - UV		uncertain							Passenger	0.494	Passenger	0.416	Passenger	0.43	PASSENGER/OTHER	1.91	DAMAGING	-1.51	medium	2.445	polymorphism	1	benign
Tumor suppressor	BRCA1	ENST00000357654	ENSP00000350283	I1044V	1	17	41244418	T	C	SNV	http://www.umd.be/BRCA1/	http://www.umd.be/BRCA1/														1 - Neutral		neutral							Passenger	0.554	Passenger	0.444	Passenger	0.324	CANCER	-1.5	TOLERATED	-1.26	low	1.24	polymorphism	1	benign
Tumor suppressor	BRCA1	ENST00000357654	ENSP00000350283	I1237M	1	17	41243837	T	C	SNV	http://www.umd.be/BRCA1/	http://www.umd.be/BRCA1/														3 - UV		uncertain							Passenger	0.584	Passenger	0.656	Passenger	0.344	CANCER	-1.32	TOLERATED	-1.09	neutral	0.55	polymorphism	1	benign
Tumor suppressor	BRCA1	ENST00000357654	ENSP00000350283	I1275V	1	17	41243725	T	C	SNV	http://www.umd.be/BRCA1/	http://www.umd.be/BRCA1/														1 - Neutral		neutral							Passenger	0.578	Passenger	0.508	Passenger	0.404	PASSENGER/OTHER	-0.48	DAMAGING	-2.11	low	1.65	polymorphism	1	benign
Tumor suppressor	BRCA1	ENST00000357654	ENSP00000350283	I1465L	1	17	41228596	T	A	SNV	http://www.umd.be/BRCA1/	http://www.umd.be/BRCA1/														2 - Likely Neutral		uncertain							Passenger	0.574	Passenger	0.62	Passenger	0.462	PASSENGER/OTHER	0.16	TOLERATED	0.48	low	0.895	polymorphism	1	benign
Tumor suppressor	BRCA1	ENST00000357654	ENSP00000350283	I1465V	1	17	41228596	T	C	SNV	http://www.umd.be/BRCA1/	http://www.umd.be/BRCA1/														3 - UV		uncertain							Passenger	0.604	Passenger	0.568	Passenger	0.448	PASSENGER/OTHER	0.21	TOLERATED	0.53	neutral	0.345	polymorphism	1	benign
Tumor suppressor	BRCA1	ENST00000357654	ENSP00000350283	I1807V	1	17	41199708	T	C	SNV	http://www.umd.be/BRCA1/	http://www.umd.be/BRCA1/														3 - UV		uncertain							Passenger	0.486	Passenger	0.44	Passenger	0.394	CANCER	-1.2	DAMAGING	-2.48	neutral	-1.52	polymorphism	0.999999	benign
Tumor suppressor	BRCA1	ENST00000357654	ENSP00000350283	I1858L	1	17	41197715	T	G	SNV	http://www.umd.be/BRCA1/	http://www.umd.be/BRCA1/														2 - Likely Neutral		uncertain							Passenger	0.504	Passenger	0.51	Passenger	0.338	PASSENGER/OTHER	-0.52	DAMAGING	-2.14	neutral	0.695	polymorphism	1	benign
Tumor suppressor	BRCA1	ENST00000357654	ENSP00000350283	I493M	1	17	41246069	T	C	SNV	http://www.umd.be/BRCA1/	http://www.umd.be/BRCA1/														3 - UV		uncertain							Passenger	0.58	Passenger	0.65	Passenger	0.364	PASSENGER/OTHER	-0.45	DAMAGING	-2.73	neutral	-0.345	polymorphism	1	benign
Tumor suppressor	BRCA1	ENST00000357654	ENSP00000350283	I591L	1	17	41245777	T	A	SNV	http://www.umd.be/BRCA1/	http://www.umd.be/BRCA1/														3 - UV		uncertain							Passenger	0.532	Passenger	0.522	Passenger	0.382	PASSENGER/OTHER	1.22	DAMAGING	-2.2	high	3.88	polymorphism	0.999957	probably damaging
Tumor suppressor	BRCA1	ENST00000357654	ENSP00000350283	I925L	1	17	41244775	T	G	SNV	http://www.umd.be/BRCA1/	http://www.umd.be/BRCA1/														3 - UV		uncertain				Polymorphism			Passenger	0.634	Passenger	0.652	Passenger	0.478	CANCER	-1.16	TOLERATED	-0.93	low	1.1	polymorphism	1	benign
Tumor suppressor	BRCA1	ENST00000357654	ENSP00000350283	I986V	1	17	41244592	T	C	SNV	http://www.umd.be/BRCA1/	http://www.umd.be/BRCA1/														3 - UV		uncertain							Passenger	0.474	Passenger	0.436	Driver	0.286	CANCER	-1.34	TOLERATED	-1.11	neutral	0.52	polymorphism	1	benign
Tumor suppressor	BRCA1	ENST00000357654	ENSP00000350283	K109I	1	17	41256254	T	A	SNV	http://www.umd.be/BRCA1/	http://www.umd.be/BRCA1/														3 - UV		uncertain							Passenger	0.43	Passenger	0.406	Passenger	0.31	PASSENGER/OTHER	-0.67	DAMAGING	-3.36	low	1.905	polymorphism	0.649115	possibly damaging
Tumor suppressor	BRCA1	ENST00000357654	ENSP00000350283	K1104R	1	17	41244237	T	C	SNV	http://www.umd.be/BRCA1/	http://www.umd.be/BRCA1/														3 - UV		uncertain							Passenger	0.526	Passenger	0.484	Driver	0.286	CANCER	-1.48	TOLERATED	-1.25	medium	2.58	polymorphism	1	possibly damaging
Tumor suppressor	BRCA1	ENST00000357654	ENSP00000350283	K1183R	1	17	41244000	T	C	SNV	http://www.umd.be/BRCA1/	http://www.umd.be/BRCA1/	COSM148277													1 - Neutral		neutral				Polymorphism		Neutral	Passenger	0.596	Passenger	0.508	Passenger	0.336	PASSENGER/OTHER	-0.58	TOLERATED	-0.35	neutral	-1.085	polymorphism_automatic	1	benign
Tumor suppressor	BRCA1	ENST00000357654	ENSP00000350283	K1667E	1	17	41219700	T	C	SNV	http://www.umd.be/BRCA1/	http://www.umd.be/BRCA1/														3 - UV		uncertain							Passenger	0.398	Driver	0.256	Driver	0.226	PASSENGER/OTHER	0.01	TOLERATED	-1.22	low	1.12	disease_causing	0.985063	probably damaging
Tumor suppressor	BRCA1	ENST00000357654	ENSP00000350283	K1690Q	1	17	41219631	T	G	SNV	http://www.umd.be/BRCA1/	http://www.umd.be/BRCA1/														3 - UV		uncertain					CANCER		Passenger	0.492	Passenger	0.492	Driver	0.228	PASSENGER/OTHER	-0.41	DAMAGING	-2.2	low	1.81	disease_causing	0.645834	possibly damaging
Tumor suppressor	BRCA1	ENST00000357654	ENSP00000350283	K301R	1	17	41246646	T	C	SNV	http://www.umd.be/BRCA1/	http://www.umd.be/BRCA1/														3 - UV		uncertain							Passenger	0.47	Passenger	0.372	Driver	0.226	CANCER	-0.78	DAMAGING	-2.4	high	3.575	polymorphism	0.73102	probably damaging
Tumor suppressor	BRCA1	ENST00000357654	ENSP00000350283	K355E	1	17	41246485	T	C	SNV	http://www.umd.be/BRCA1/	http://www.umd.be/BRCA1/														3 - UV		uncertain							Passenger	0.492	Passenger	0.412	Driver	0.296	PASSENGER/OTHER	-0.51	DAMAGING	-2.8	low	1.49	polymorphism	1	benign
Tumor suppressor	BRCA1	ENST00000357654	ENSP00000350283	K38T	1	17	41267764	T	G	SNV	http://www.umd.be/BRCA1/	http://www.umd.be/BRCA1/														3 - UV		uncertain							Passenger	0.51	Passenger	0.492	Passenger	0.318	PASSENGER/OTHER	1.04	DAMAGING	-2.01	neutral	0.34	polymorphism	0.989766	probably damaging
Tumor suppressor	BRCA1	ENST00000357654	ENSP00000350283	K45E	1	17	41267744	T	C	SNV	http://www.umd.be/BRCA1/	http://www.umd.be/BRCA1/														3 - UV		uncertain							Passenger	0.524	Passenger	0.384	Passenger	0.332	PASSENGER/OTHER	-0.69	DAMAGING	-3.38	low	0.86	disease_causing	0.783568	benign
Tumor suppressor	BRCA1	ENST00000357654	ENSP00000350283	K45Q	1	17	41267744	T	G	SNV	http://www.umd.be/BRCA1/	http://www.umd.be/BRCA1/														2 - Likely Neutral		uncertain					Polymorphism		Passenger	0.544	Passenger	0.536	Passenger	0.33	PASSENGER/OTHER	-0.7	DAMAGING	-3.39	neutral	0.72	polymorphism	0.977057	benign
Tumor suppressor	BRCA1	ENST00000357654	ENSP00000350283	K519Q	1	17	41245993	T	G	SNV	http://www.umd.be/BRCA1/	http://www.umd.be/BRCA1/														3 - UV		uncertain							Passenger	0.44	Passenger	0.358	Driver	0.208	CANCER	-1.19	DAMAGING	-2.9	high	4.01	disease_causing	0.723498	probably damaging
Tumor suppressor	BRCA1	ENST00000357654	ENSP00000350283	K56R	1	17	41258518	T	C	SNV	http://www.umd.be/BRCA1/	http://www.umd.be/BRCA1/														3 - UV		uncertain							Passenger	0.48	Passenger	0.458	Driver	0.296	PASSENGER/OTHER	1.06	DAMAGING	-2	low	0.825	disease_causing	0.963851	probably damaging
Tumor suppressor	BRCA1	ENST00000357654	ENSP00000350283	K653N	1	17	41245589	T	A	SNV	http://www.umd.be/BRCA1/	http://www.umd.be/BRCA1/														3 - UV		uncertain							Passenger	0.494	Passenger	0.58	Passenger	0.366	CANCER	-0.8	TOLERATED	-1.43	low	0.995	polymorphism	1	benign
Tumor suppressor	BRCA1	ENST00000357654	ENSP00000350283	K654Q	1	17	41245588	T	G	SNV	http://www.umd.be/BRCA1/	http://www.umd.be/BRCA1/														3 - UV		uncertain							Passenger	0.618	Passenger	0.608	Passenger	0.424	PASSENGER/OTHER	-0.63	TOLERATED	-1.27	low	0.975	polymorphism	1	benign
Tumor suppressor	BRCA1	ENST00000357654	ENSP00000350283	K690R	1	17	41245479	T	C	SNV	http://www.umd.be/BRCA1/	http://www.umd.be/BRCA1/	COSM1383517													3 - UV		uncertain							Passenger	0.686	Passenger	0.616	Passenger	0.424	PASSENGER/OTHER	-0.53	TOLERATED	-1.17	medium	2.695	polymorphism	1	probably damaging
Tumor suppressor	BRCA1	ENST00000357654	ENSP00000350283	K731E	1	17	41245357	T	C	SNV	http://www.umd.be/BRCA1/	http://www.umd.be/BRCA1/														3 - UV		uncertain							Passenger	0.596	Passenger	0.476	Passenger	0.454	PASSENGER/OTHER	-0.59	TOLERATED	-1.23	neutral	0.14	polymorphism	1	benign
Tumor suppressor	BRCA1	ENST00000357654	ENSP00000350283	K731R	1	17	41245356	T	C	SNV	http://www.umd.be/BRCA1/	http://www.umd.be/BRCA1/														3 - UV		uncertain							Passenger	0.686	Passenger	0.642	Passenger	0.47	PASSENGER/OTHER	-0.59	TOLERATED	-1.23	neutral	0.14	polymorphism	1	benign
Tumor suppressor	BRCA1	ENST00000357654	ENSP00000350283	K820E	1	17	41245090	T	C	SNV	http://www.umd.be/BRCA1/	http://www.umd.be/BRCA1/														1 - Neutral		neutral				Polymorphism			Passenger	0.612	Passenger	0.516	Passenger	0.35	CANCER	-0.8	TOLERATED	-1.44	low	1.915	polymorphism	1	benign
Tumor suppressor	BRCA1	ENST00000357654	ENSP00000350283	K830E	1	17	41245060	T	C	SNV	http://www.umd.be/BRCA1/	http://www.umd.be/BRCA1/														2 - Likely Neutral		uncertain							Passenger	0.636	Passenger	0.494	Passenger	0.438	CANCER	-1.35	DAMAGING	-1.99	medium	2.925	polymorphism	1	benign
Tumor suppressor	BRCA1	ENST00000357654	ENSP00000350283	K862E	1	17	41244964	T	C	SNV	http://www.umd.be/BRCA1/	http://www.umd.be/BRCA1/														2 - Likely Neutral		uncertain							Passenger	0.566	Passenger	0.468	Passenger	0.366	CANCER	-1.34	DAMAGING	-1.98	medium	3.195	polymorphism	0.998797	probably damaging
Tumor suppressor	BRCA1	ENST00000357654	ENSP00000350283	K970N	1	17	41244638	T	A	SNV	http://www.umd.be/BRCA1/	http://www.umd.be/BRCA1/														3 - UV		uncertain							Passenger	0.472	Passenger	0.552	Passenger	0.322	CANCER	-0.85	TOLERATED	-1.49	low	1.315	polymorphism	1	possibly damaging
Tumor suppressor	BRCA1	ENST00000357654	ENSP00000350283	K996E	1	17	41244562	T	C	SNV	http://www.umd.be/BRCA1/	http://www.umd.be/BRCA1/														3 - UV		uncertain							Passenger	0.51	Passenger	0.442	Passenger	0.318	CANCER	-1.59	TOLERATED	-1.36	low	1.5	polymorphism	1	benign
Tumor suppressor	BRCA1	ENST00000357654	ENSP00000350283	K996Q	1	17	41244562	T	G	SNV	TCGAPanCancer	Literature	COSM979736															uncertain							Passenger	0.586	Passenger	0.576	Passenger	0.364	CANCER	-1.62	TOLERATED	-1.39	medium	2.6	polymorphism	1	possibly damaging
Tumor suppressor	BRCA1	ENST00000357654	ENSP00000350283	L290F	1	17	41246678	T	A	SNV	http://www.umd.be/BRCA1/	http://www.umd.be/BRCA1/														3 - UV		uncertain							Passenger	0.478	Passenger	0.414	Passenger	0.472	PASSENGER/OTHER	-0.7	DAMAGING	-2.32	medium	3.3	polymorphism	0.917516	probably damaging
Tumor suppressor	BRCA1	ENST00000357654	ENSP00000350283	M1008V	1	17	41244526	T	C	SNV	http://www.umd.be/BRCA1/	http://www.umd.be/BRCA1/														1 - Neutral		neutral							Passenger	0.514	Passenger	0.51	Passenger	0.352	CANCER	-1.15	TOLERATED	-0.92	neutral	-0.56	polymorphism	1	benign
Tumor suppressor	BRCA1	ENST00000357654	ENSP00000350283	M1137V	1	17	41244139	T	C	SNV	http://www.umd.be/BRCA1/	http://www.umd.be/BRCA1/														3 - UV		uncertain							Passenger	0.368	Passenger	0.398	Driver	0.232	CANCER	-1.4	TOLERATED	-1.17	medium	2.08	polymorphism	1	benign
Tumor suppressor	BRCA1	ENST00000357654	ENSP00000350283	M1324V	1	17	41243578	T	C	SNV	http://www.umd.be/BRCA1/	http://www.umd.be/BRCA1/														3 - UV		uncertain							Passenger	0.818	Passenger	0.8	Passenger	0.604	PASSENGER/OTHER	-0.42	DAMAGING	-2.05	neutral	-0.425	polymorphism	1	benign
Tumor suppressor	BRCA1	ENST00000357654	ENSP00000350283	M1628V	1	17	41223049	T	C	SNV	http://www.umd.be/BRCA1/	http://www.umd.be/BRCA1/														3 - UV		uncertain					Polymorphism		Passenger	0.458	Passenger	0.414	Passenger	0.322	PASSENGER/OTHER	-0.13	DAMAGING	-1.93	neutral	0.55	polymorphism	1	benign
Tumor suppressor	BRCA1	ENST00000357654	ENSP00000350283	M1775V	1	17	41203089	T	C	SNV	http://www.umd.be/BRCA1/	http://www.umd.be/BRCA1/														3 - UV		uncertain							Passenger	0.346	Passenger	0.368	Driver	0.216	PASSENGER/OTHER	-0.01	TOLERATED	-1.25	low	1.79	disease_causing	0.998705	benign
Tumor suppressor	BRCA1	ENST00000357654	ENSP00000350283	N1002D	1	17	41244544	T	C	SNV	http://www.umd.be/BRCA1/	http://www.umd.be/BRCA1/														3 - UV		uncertain							Passenger	0.528	Passenger	0.56	Passenger	0.356	CANCER	-1.21	TOLERATED	-0.98	low	1.895	polymorphism	1	benign
Tumor suppressor	BRCA1	ENST00000357654	ENSP00000350283	N1102S	1	17	41244243	T	C	SNV	http://www.umd.be/BRCA1/	http://www.umd.be/BRCA1/														3 - UV		uncertain							Passenger	0.48	Passenger	0.35	Driver	0.246	CANCER	-1.06	TOLERATED	-0.83	low	1.72	polymorphism	1	benign
Tumor suppressor	BRCA1	ENST00000357654	ENSP00000350283	N112D	1	17	41256246	T	C	SNV	http://www.umd.be/BRCA1/	http://www.umd.be/BRCA1/														3 - UV		uncertain							Passenger	0.42	Passenger	0.372	Driver	0.222	PASSENGER/OTHER	-0.56	DAMAGING	-2.19	low	1.155	polymorphism	0.999952	benign
Tumor suppressor	BRCA1	ENST00000357654	ENSP00000350283	N1309H	1	17	41243623	T	G	SNV	TCGAPanCancer	Literature	COSM472852															uncertain							Passenger	0.756	Passenger	0.742	Passenger	0.454	PASSENGER/OTHER	-0.71	DAMAGING	-2.34	medium	1.975	polymorphism	1	probably damaging
Tumor suppressor	BRCA1	ENST00000357654	ENSP00000350283	N1309I	1	17	41243622	T	A	SNV	TCGAPanCancer	Literature	COSM472850															uncertain							Passenger	0.708	Passenger	0.728	Passenger	0.462	PASSENGER/OTHER	-0.72	DAMAGING	-2.34	medium	1.975	polymorphism	0.999993	probably damaging
Tumor suppressor	BRCA1	ENST00000357654	ENSP00000350283	N1354D	1	17	41243488	T	C	SNV	http://www.umd.be/BRCA1/	http://www.umd.be/BRCA1/														3 - UV		uncertain							Passenger	0.526	Passenger	0.596	Passenger	0.434	PASSENGER/OTHER	-0.33	DAMAGING	-1.96	neutral	-1.01	polymorphism	0.999999	benign
Tumor suppressor	BRCA1	ENST00000357654	ENSP00000350283	N1403S	1	17	41234570	T	C	SNV	TCGAPanCancer	Literature	COSM979731															uncertain							Passenger	0.498	Passenger	0.446	Driver	0.268	CANCER	-1.05	DAMAGING	-2.68	neutral	0.695	disease_causing	0.987744	benign
Tumor suppressor	BRCA1	ENST00000357654	ENSP00000350283	N1468H	1	17	41228587	T	G	SNV	http://www.umd.be/BRCA1/	http://www.umd.be/BRCA1/														3 - UV		uncertain							Passenger	0.592	Passenger	0.566	Driver	0.286	PASSENGER/OTHER	-0.31	TOLERATED	0.02	low	1.1	polymorphism	1	possibly damaging
Tumor suppressor	BRCA1	ENST00000357654	ENSP00000350283	N1774S	1	17	41203091	T	C	SNV	http://www.umd.be/BRCA1/	http://www.umd.be/BRCA1/														3 - UV		uncertain							Passenger	0.358	Passenger	0.344	Driver	0.172	PASSENGER/OTHER	-0.01	TOLERATED	-1.25	low	1.59	disease_causing	0.743735	benign
Tumor suppressor	BRCA1	ENST00000357654	ENSP00000350283	N192S	1	17	41249279	T	C	SNV	http://www.umd.be/BRCA1/	http://www.umd.be/BRCA1/														3 - UV		uncertain							Passenger	0.438	Passenger	0.344	Driver	0.214	PASSENGER/OTHER	-0.5	DAMAGING	-2.12	low	1.87	polymorphism	1	possibly damaging
Tumor suppressor	BRCA1	ENST00000357654	ENSP00000350283	N417S	1	17	41246298	T	C	SNV	http://www.umd.be/BRCA1/	http://www.umd.be/BRCA1/														3 - UV		uncertain							Passenger	0.43	Passenger	0.336	Driver	0.22	PASSENGER/OTHER	-0.46	DAMAGING	-2.75	low	1.76	polymorphism	1	possibly damaging
Tumor suppressor	BRCA1	ENST00000357654	ENSP00000350283	N550H	1	17	41245900	T	G	SNV	http://www.umd.be/BRCA1/	http://www.umd.be/BRCA1/														1 - Neutral		neutral							Passenger	0.52	Passenger	0.548	Driver	0.284	PASSENGER/OTHER	-0.65	DAMAGING	-2.27	medium	3.465	polymorphism	1	probably damaging
Tumor suppressor	BRCA1	ENST00000357654	ENSP00000350283	N564H	1	17	41245858	T	G	SNV	http://www.umd.be/BRCA1/	http://www.umd.be/BRCA1/														3 - UV		uncertain							Passenger	0.552	Passenger	0.578	Passenger	0.354	PASSENGER/OTHER	-0.57	DAMAGING	-2.2	medium	1.995	polymorphism	1	possibly damaging
Tumor suppressor	BRCA1	ENST00000357654	ENSP00000350283	N602H	1	17	41245744	T	G	SNV	http://www.umd.be/BRCA1/	http://www.umd.be/BRCA1/														3 - UV		uncertain							Passenger	0.568	Passenger	0.582	Passenger	0.304	PASSENGER/OTHER	1.95	TOLERATED	-1.46	medium	2.485	polymorphism	1	benign
Tumor suppressor	BRCA1	ENST00000357654	ENSP00000350283	N602S	1	17	41245743	T	C	SNV	http://www.umd.be/BRCA1/	http://www.umd.be/BRCA1/														3 - UV		uncertain							Passenger	0.554	Passenger	0.428	Passenger	0.32	PASSENGER/OTHER	2.58	TOLERATED	-0.84	neutral	-0.27	polymorphism	1	benign
Tumor suppressor	BRCA1	ENST00000357654	ENSP00000350283	N723D	1	17	41245381	T	C	SNV	http://www.umd.be/BRCA1/	http://www.umd.be/BRCA1/														1 - Neutral		neutral				Polymorphism			Passenger	0.578	Passenger	0.572	Passenger	0.338	PASSENGER/OTHER	-0.7	TOLERATED	-1.34	low	1.795	polymorphism	1	benign
Tumor suppressor	BRCA1	ENST00000357654	ENSP00000350283	N723T	1	17	41245380	T	G	SNV	http://www.umd.be/BRCA1/	http://www.umd.be/BRCA1/														3 - UV		uncertain							Passenger	0.588	Passenger	0.608	Passenger	0.332	PASSENGER/OTHER	-0.73	TOLERATED	-1.37	medium	2.31	polymorphism	1	possibly damaging
Tumor suppressor	BRCA1	ENST00000357654	ENSP00000350283	N810Y	1	17	41245120	T	A	SNV	http://www.umd.be/BRCA1/	http://www.umd.be/BRCA1/														1 - Neutral		neutral					Polymorphism		Passenger	0.51	Passenger	0.584	Passenger	0.342	CANCER	-0.9	DAMAGING	-1.54	medium	3.215	polymorphism	1	probably damaging
Tumor suppressor	BRCA1	ENST00000357654	ENSP00000350283	N874H	1	17	41244928	T	G	SNV	http://www.umd.be/BRCA1/	http://www.umd.be/BRCA1/														3 - UV		uncertain							Passenger	0.604	Passenger	0.678	Passenger	0.428	CANCER	-1.21	TOLERATED	-0.97	medium	2.505	polymorphism	0.999997	possibly damaging
Tumor suppressor	BRCA1	ENST00000357654	ENSP00000350283	N877S	1	17	41244918	T	C	SNV	http://www.umd.be/BRCA1/	http://www.umd.be/BRCA1/														3 - UV		uncertain							Passenger	0.542	Passenger	0.528	Passenger	0.332	PASSENGER/OTHER	-0.64	TOLERATED	-1.28	low	1.295	polymorphism	1	benign
Tumor suppressor	BRCA1	ENST00000357654	ENSP00000350283	N909I	1	17	41244822	T	A	SNV	http://www.umd.be/BRCA1/	http://www.umd.be/BRCA1/														3 - UV		uncertain							Passenger	0.564	Passenger	0.658	Passenger	0.442	PASSENGER/OTHER	-0.74	TOLERATED	-1.38	medium	2.635	polymorphism	1	possibly damaging
Tumor suppressor	BRCA1	ENST00000357654	ENSP00000350283	Q1111P	1	17	41244216	T	G	SNV	http://www.umd.be/BRCA1/	http://www.umd.be/BRCA1/														3 - UV		uncertain							Passenger	0.404	Passenger	0.41	Driver	0.216	CANCER	-1.6	TOLERATED	-1.37	low	1.935	polymorphism	1	benign
Tumor suppressor	BRCA1	ENST00000357654	ENSP00000350283	Q1227H	1	17	41243867	T	A	SNV	http://www.umd.be/BRCA1/	http://www.umd.be/BRCA1/														3 - UV		uncertain							Passenger	0.434	Passenger	0.38	Driver	0.284	CANCER	-1.68	TOLERATED	-1.45	medium	2.05	polymorphism	0.753106	benign
Tumor suppressor	BRCA1	ENST00000357654	ENSP00000350283	Q126P	1	17	41256203	T	G	SNV	http://www.umd.be/BRCA1/	http://www.umd.be/BRCA1/														3 - UV		uncertain							Passenger	0.426	Passenger	0.326	Driver	0.204	CANCER	-0.79	DAMAGING	-2.41	medium	2.045	disease_causing	0.994913	probably damaging
Tumor suppressor	BRCA1	ENST00000357654	ENSP00000350283	Q1556R	1	17	41226356	T	C	SNV	http://www.umd.be/BRCA1/	http://www.umd.be/BRCA1/														3 - UV		uncertain							Passenger	0.416	Passenger	0.338	Passenger	0.306	PASSENGER/OTHER	-0.5	DAMAGING	-2.12	neutral	0.55	polymorphism	1	possibly damaging
Tumor suppressor	BRCA1	ENST00000357654	ENSP00000350283	Q155P	1	17	41251875	T	G	SNV	http://www.umd.be/BRCA1/	http://www.umd.be/BRCA1/														3 - UV		uncertain							Passenger	0.378	Passenger	0.406	Driver	0.272	PASSENGER/OTHER	-0.74	DAMAGING	-2.37	low	1.59	polymorphism	1	benign
Tumor suppressor	BRCA1	ENST00000357654	ENSP00000350283	Q1811L	1	17	41199695	T	A	SNV	TCGAPanCancer	Literature	COSM436661															uncertain							Passenger	0.404	Passenger	0.382	Driver	0.276	PASSENGER/OTHER	-0.05	TOLERATED	-1.28	medium	2.215	disease_causing	0.997997	possibly damaging
Tumor suppressor	BRCA1	ENST00000357654	ENSP00000350283	Q1811R	1	17	41199695	T	C	SNV	http://www.umd.be/BRCA1/	http://www.umd.be/BRCA1/														3 - UV		uncertain							Passenger	0.448	Passenger	0.32	Passenger	0.314	PASSENGER/OTHER	0.04	TOLERATED	-1.19	medium	2.215	disease_causing	0.974529	probably damaging
Tumor suppressor	BRCA1	ENST00000357654	ENSP00000350283	Q317R	1	17	41246598	T	C	SNV	http://www.umd.be/BRCA1/	http://www.umd.be/BRCA1/														3 - UV		uncertain							Passenger	0.458	Passenger	0.302	Driver	0.298	CANCER	-0.78	DAMAGING	-2.4	high	3.99	polymorphism	0.984662	probably damaging
Tumor suppressor	BRCA1	ENST00000357654	ENSP00000350283	Q356R	1	17	41246481	T	C	SNV	http://www.umd.be/BRCA1/	http://www.umd.be/BRCA1/														1 - Neutral		neutral				Polymorphism			Passenger	0.446	Passenger	0.344	Passenger	0.322	PASSENGER/OTHER	-0.63	DAMAGING	-2.92	high	3.635	polymorphism	1	probably damaging
Tumor suppressor	BRCA1	ENST00000357654	ENSP00000350283	Q380R	1	17	41246409	T	C	SNV	http://www.umd.be/BRCA1/	http://www.umd.be/BRCA1/														3 - UV		uncertain							Passenger	0.392	Driver	0.258	Driver	0.258	PASSENGER/OTHER	-0.69	DAMAGING	-2.98	low	1.92	polymorphism	0.830408	possibly damaging
Tumor suppressor	BRCA1	ENST00000357654	ENSP00000350283	Q534R	1	17	41245947	T	C	SNV	http://www.umd.be/BRCA1/	http://www.umd.be/BRCA1/														3 - UV		uncertain							Passenger	0.43	Passenger	0.346	Passenger	0.328	PASSENGER/OTHER	-0.57	DAMAGING	-1.73	high	3.6	polymorphism	1	benign
Tumor suppressor	BRCA1	ENST00000357654	ENSP00000350283	Q544P	1	17	41245917	T	G	SNV	http://www.umd.be/BRCA1/	http://www.umd.be/BRCA1/														3 - UV		uncertain							Passenger	0.466	Passenger	0.434	Driver	0.276	PASSENGER/OTHER	-0.67	DAMAGING	-2.3	medium	3.09	polymorphism	0.622202	benign
Tumor suppressor	BRCA1	ENST00000357654	ENSP00000350283	Q544R	1	17	41245917	T	C	SNV	http://www.umd.be/BRCA1/	http://www.umd.be/BRCA1/														3 - UV		uncertain							Passenger	0.42	Passenger	0.366	Passenger	0.306	PASSENGER/OTHER	-0.64	DAMAGING	-2.26	medium	2.195	polymorphism	0.968576	benign
Tumor suppressor	BRCA1	ENST00000357654	ENSP00000350283	Q60R	1	17	41258506	T	C	SNV	http://www.umd.be/BRCA1/	http://www.umd.be/BRCA1/														3 - UV		uncertain							Passenger	0.468	Passenger	0.39	Passenger	0.38	PASSENGER/OTHER	-0.43	DAMAGING	-3.12	neutral	-0.77	disease_causing	0.501366	probably damaging
Tumor suppressor	BRCA1	ENST00000357654	ENSP00000350283	Q759R	1	17	41245272	T	C	SNV	http://www.umd.be/BRCA1/	http://www.umd.be/BRCA1/														3 - UV		uncertain							Passenger	0.628	Passenger	0.486	Passenger	0.42	CANCER	-0.76	TOLERATED	-1.4	medium	2.625	polymorphism	1	benign
Tumor suppressor	BRCA1	ENST00000357654	ENSP00000350283	R1085G	1	17	41244295	T	C	SNV	http://www.umd.be/BRCA1/	http://www.umd.be/BRCA1/														3 - UV		uncertain							Passenger	0.39	Passenger	0.358	Driver	0.236	CANCER	-1.32	TOLERATED	-1.09	medium	2.735	polymorphism	1	benign
Tumor suppressor	BRCA1	ENST00000357654	ENSP00000350283	R1347G	1	17	41243509	T	C	SNV	http://www.umd.be/BRCA1/	http://www.umd.be/BRCA1/														1 - Neutral		neutral				Polymorphism			Passenger	0.832	Passenger	0.702	Passenger	0.44	PASSENGER/OTHER	-0.73	DAMAGING	-2.36	low	1.845	polymorphism	1	benign
Tumor suppressor	BRCA1	ENST00000357654	ENSP00000350283	R1670G	1	17	41219691	T	C	SNV	http://www.umd.be/BRCA1/	http://www.umd.be/BRCA1/														3 - UV		uncertain							Passenger	0.382	Passenger	0.332	Driver	0.232	PASSENGER/OTHER	-0.17	TOLERATED	-1.41	medium	2.34	disease_causing	0.545153	probably damaging
Tumor suppressor	BRCA1	ENST00000357654	ENSP00000350283	R664G	1	17	41245558	T	C	SNV	TCGAPanCancer	Literature																uncertain							Passenger	0.568	Passenger	0.48	Passenger	0.366	PASSENGER/OTHER	1.2	DAMAGING	-2.22	medium	2.69	disease_causing	0.697653	benign
Tumor suppressor	BRCA1	ENST00000357654	ENSP00000350283	R71G	1	17	41258474	T	C	SNV	http://www.umd.be/BRCA1/	http://www.umd.be/BRCA1/														5 - Causal		non-neutral					CANCER		Passenger	0.388	Driver	0.296	Driver	0.148	PASSENGER/OTHER	-0.42	DAMAGING	-3.11	medium	2.135	disease_causing	0.999829	possibly damaging
Tumor suppressor	BRCA1	ENST00000357654	ENSP00000350283	S1027C	1	17	41244469	T	A	SNV	http://www.umd.be/BRCA1/	http://www.umd.be/BRCA1/														3 - UV		uncertain							Passenger	0.474	Passenger	0.432	Driver	0.216	CANCER	-1.49	TOLERATED	-1.26	medium	3.04	polymorphism	0.888261	probably damaging
Tumor suppressor	BRCA1	ENST00000357654	ENSP00000350283	S1140G	1	17	41244130	T	C	SNV	http://www.umd.be/BRCA1/	http://www.umd.be/BRCA1/	COSM35894													1 - Neutral		neutral					CANCER		Passenger	0.474	Passenger	0.482	Passenger	0.304	CANCER	-0.83	TOLERATED	-0.6	low	1.135	polymorphism	1	benign
Tumor suppressor	BRCA1	ENST00000357654	ENSP00000350283	S1178G	1	17	41244016	T	C	SNV	http://www.umd.be/BRCA1/	http://www.umd.be/BRCA1/														3 - UV		uncertain							Passenger	0.51	Passenger	0.504	Driver	0.296	CANCER	-1.37	TOLERATED	-1.14	low	1.67	polymorphism	0.999882	benign
Tumor suppressor	BRCA1	ENST00000357654	ENSP00000350283	S1448G	1	17	41234436	T	C	SNV	http://www.umd.be/BRCA1/	http://www.umd.be/BRCA1/														3 - UV		uncertain					Polymorphism		Passenger	0.628	Passenger	0.546	Passenger	0.362	PASSENGER/OTHER	0.19	TOLERATED	0.51	neutral	0.345	polymorphism	1	benign
Tumor suppressor	BRCA1	ENST00000357654	ENSP00000350283	S1613G	1	17	41223094	T	C	SNV	http://www.umd.be/BRCA1/	http://www.umd.be/BRCA1/														1 - Neutral		neutral				Polymorphism			Passenger	0.448	Passenger	0.424	Driver	0.226	PASSENGER/OTHER	-0.13	DAMAGING	-1.93	low	1.04	polymorphism_automatic	1	benign
Tumor suppressor	BRCA1	ENST00000357654	ENSP00000350283	S288G	1	17	41246686	T	C	SNV	http://www.umd.be/BRCA1/	http://www.umd.be/BRCA1/														3 - UV		uncertain							Passenger	0.474	Passenger	0.45	Driver	0.23	CANCER	-0.84	DAMAGING	-2.47	medium	3.35	polymorphism	0.987766	benign
Tumor suppressor	BRCA1	ENST00000357654	ENSP00000350283	S316G	1	17	41246602	T	C	SNV	http://www.umd.be/BRCA1/	http://www.umd.be/BRCA1/														3 - UV		uncertain							Passenger	0.464	Passenger	0.398	Driver	0.228	CANCER	-0.9	DAMAGING	-2.53	high	3.935	disease_causing	0.64666	probably damaging
Tumor suppressor	BRCA1	ENST00000357654	ENSP00000350283	S643G	1	17	41245621	T	C	SNV	http://www.umd.be/BRCA1/	http://www.umd.be/BRCA1/														3 - UV		uncertain							Passenger	0.446	Passenger	0.438	Driver	0.248	CANCER	-1.02	DAMAGING	-2.65	medium	3.33	disease_causing	0.522378	possibly damaging
Tumor suppressor	BRCA1	ENST00000357654	ENSP00000350283	S725G	1	17	41245375	T	C	SNV	http://www.umd.be/BRCA1/	http://www.umd.be/BRCA1/														3 - UV		uncertain							Passenger	0.62	Passenger	0.59	Passenger	0.322	CANCER	-0.98	DAMAGING	-1.62	medium	2.265	polymorphism	1	benign
Tumor suppressor	BRCA1	ENST00000357654	ENSP00000350283	S840C	1	17	41245030	T	A	SNV	http://www.umd.be/BRCA1/	http://www.umd.be/BRCA1/														3 - UV		uncertain							Passenger	0.666	Passenger	0.646	Passenger	0.384	PASSENGER/OTHER	-0.63	TOLERATED	-1.27	low	1.795	polymorphism	1	possibly damaging
Tumor suppressor	BRCA1	ENST00000357654	ENSP00000350283	T1196S	1	17	41243962	T	A	SNV	http://www.umd.be/BRCA1/	http://www.umd.be/BRCA1/														3 - UV		uncertain							Passenger	0.57	Passenger	0.606	Passenger	0.31	CANCER	-1.28	TOLERATED	-1.05	low	1.265	polymorphism	1	benign
Tumor suppressor	BRCA1	ENST00000357654	ENSP00000350283	T1242A	1	17	41243824	T	C	SNV	http://www.umd.be/BRCA1/	http://www.umd.be/BRCA1/														3 - UV		uncertain							Passenger	0.442	Passenger	0.362	Passenger	0.334	CANCER	-1.15	TOLERATED	-0.92	medium	1.975	polymorphism	1	benign
Tumor suppressor	BRCA1	ENST00000357654	ENSP00000350283	T1310S	1	17	41243620	T	A	SNV	http://www.umd.be/BRCA1/	http://www.umd.be/BRCA1/														3 - UV		uncertain							Passenger	0.876	Passenger	0.844	Passenger	0.594	PASSENGER/OTHER	-0.61	DAMAGING	-2.23	low	1.895	polymorphism	1	benign
Tumor suppressor	BRCA1	ENST00000357654	ENSP00000350283	T150A	1	17	41251891	T	C	SNV	http://www.umd.be/BRCA1/	http://www.umd.be/BRCA1/														3 - UV		uncertain							Passenger	0.472	Passenger	0.43	Passenger	0.382	PASSENGER/OTHER	-0.4	DAMAGING	-2.03	low	1.445	polymorphism	1	possibly damaging
Tumor suppressor	BRCA1	ENST00000357654	ENSP00000350283	T1550A	1	17	41226375	T	C	SNV	http://www.umd.be/BRCA1/	http://www.umd.be/BRCA1/														3 - UV		uncertain							Passenger	0.562	Passenger	0.47	Passenger	0.412	PASSENGER/OTHER	-0.52	DAMAGING	-2.14	neutral	0	polymorphism	1	benign
Tumor suppressor	BRCA1	ENST00000357654	ENSP00000350283	T1597A	1	17	41223142	T	C	SNV	http://www.umd.be/BRCA1/	http://www.umd.be/BRCA1/														3 - UV		uncertain							Passenger	0.5	Passenger	0.41	Passenger	0.36	CANCER	-0.8	DAMAGING	-2.42	neutral	0.695	polymorphism	0.999946	benign
Tumor suppressor	BRCA1	ENST00000357654	ENSP00000350283	T1620A	1	17	41223073	T	C	SNV	http://www.umd.be/BRCA1/	http://www.umd.be/BRCA1/														3 - UV		uncertain				Polymorphism			Passenger	0.514	Passenger	0.414	Passenger	0.388	PASSENGER/OTHER	-0.37	DAMAGING	-2.17	neutral	0	polymorphism	1	benign
Tumor suppressor	BRCA1	ENST00000357654	ENSP00000350283	T1685A	1	17	41219646	T	C	SNV	http://www.umd.be/BRCA1/	http://www.umd.be/BRCA1/														3 - UV		uncertain					Polymorphism		Passenger	0.408	Driver	0.288	Driver	0.274	PASSENGER/OTHER	-0.57	DAMAGING	-1.81	medium	3.105	disease_causing	0.997508	possibly damaging
Tumor suppressor	BRCA1	ENST00000357654	ENSP00000350283	T1691A	1	17	41219628	T	C	SNV	http://www.umd.be/BRCA1/	http://www.umd.be/BRCA1/														3 - UV		uncertain							Passenger	0.408	Driver	0.25	Driver	0.258	PASSENGER/OTHER	-0.12	TOLERATED	-1.36	medium	2.425	disease_causing	0.998652	possibly damaging
Tumor suppressor	BRCA1	ENST00000357654	ENSP00000350283	T1720A	1	17	41215385	T	C	SNV	http://www.umd.be/BRCA1/	http://www.umd.be/BRCA1/														1 - Neutral		neutral					Polymorphism		Passenger	0.444	Passenger	0.334	Passenger	0.338	PASSENGER/OTHER	-0.05	TOLERATED	-1.29	low	0.975	polymorphism	0.989119	benign
Tumor suppressor	BRCA1	ENST00000357654	ENSP00000350283	T333A	1	17	41246551	T	C	SNV	http://www.umd.be/BRCA1/	http://www.umd.be/BRCA1/														3 - UV		uncertain							Passenger	0.536	Passenger	0.45	Passenger	0.404	PASSENGER/OTHER	-0.61	DAMAGING	-2.23	low	1.62	polymorphism	1	benign
Tumor suppressor	BRCA1	ENST00000357654	ENSP00000350283	T464A	1	17	41246158	T	C	SNV	http://www.umd.be/BRCA1/	http://www.umd.be/BRCA1/														3 - UV		uncertain							Passenger	0.466	Passenger	0.356	Passenger	0.358	CANCER	-1.05	DAMAGING	-3.33	high	3.945	polymorphism	0.844604	probably damaging
Tumor suppressor	BRCA1	ENST00000357654	ENSP00000350283	T775P	1	17	41245225	T	G	SNV	http://www.umd.be/BRCA1/	http://www.umd.be/BRCA1/														3 - UV		uncertain							Passenger	0.592	Passenger	0.572	Passenger	0.368	CANCER	-1.65	DAMAGING	-2.28	medium	3.44	polymorphism	1	possibly damaging
Tumor suppressor	BRCA1	ENST00000357654	ENSP00000350283	T790A	1	17	41245180	T	C	SNV	http://www.umd.be/BRCA1/	http://www.umd.be/BRCA1/														3 - UV		uncertain							Passenger	0.664	Passenger	0.506	Passenger	0.454	PASSENGER/OTHER	-0.73	TOLERATED	-1.37	medium	2.095	polymorphism	1	possibly damaging
Tumor suppressor	BRCA1	ENST00000357654	ENSP00000350283	Y105C	1	17	41256266	T	C	SNV	http://www.umd.be/BRCA1/	http://www.umd.be/BRCA1/														1 - Neutral		neutral				Polymorphism			Passenger	0.49	Driver	0.286	Driver	0.214	CANCER	-1.07	DAMAGING	-3.76	low	1.79	polymorphism	1	benign
Tumor suppressor	BRCA1	ENST00000357654	ENSP00000350283	Y1202C	1	17	41243943	T	C	SNV	http://www.umd.be/BRCA1/	http://www.umd.be/BRCA1/														3 - UV		uncertain							Passenger	0.49	Passenger	0.394	Passenger	0.336	CANCER	-1.22	TOLERATED	-0.99	neutral	0.345	polymorphism	1	benign
Tumor suppressor	BRCA1	ENST00000357654	ENSP00000350283	Y179C	1	17	41251803	T	C	SNV	http://www.umd.be/BRCA1/	http://www.umd.be/BRCA1/														1 - Neutral		neutral							Passenger	0.434	Driver	0.23	Driver	0.202	CANCER	-1	DAMAGING	-2.62	medium	1.995	disease_causing	0.856001	probably damaging
Tumor suppressor	BRCA2	ENST00000380152	ENSP00000369497	D125G	1	13	32899270	A	G	SNV	TCGAPanCancer	Literature	COSM469350															uncertain							Passenger	0.772	Passenger	0.664	Passenger	0.566	PASSENGER/OTHER	5.65	TOLERATED	5.65	low	1.32	polymorphism	1	benign
Tumor suppressor	BRCA2	ENST00000380152	ENSP00000369497	D1280V	1	13	32912331	A	T	SNV	http://www.umd.be/BRCA2/	http://www.umd.be/BRCA2/														2 - Likely neutral		uncertain							Passenger	0.354	Passenger	0.52	Driver	0.278	PASSENGER/OTHER	5.72	TOLERATED	5.72	low	1.935	polymorphism	1	possibly damaging
Tumor suppressor	BRCA2	ENST00000380152	ENSP00000369497	D1383G	1	13	32912640	A	G	SNV	http://www.umd.be/BRCA2/	http://www.umd.be/BRCA2/														3 - UV		uncertain							Passenger	0.548	Passenger	0.538	Passenger	0.448	PASSENGER/OTHER	5.87	TOLERATED	5.87	neutral	-1.245	polymorphism	1	benign
Tumor suppressor	BRCA2	ENST00000380152	ENSP00000369497	D156G	1	13	32900279	A	G	SNV	http://www.umd.be/BRCA2/	http://www.umd.be/BRCA2/														3 - UV		uncertain							Passenger	0.806	Passenger	0.748	Passenger	0.54	PASSENGER/OTHER	5.77	TOLERATED	5.77	neutral	0.345	polymorphism	0.999371	benign
Tumor suppressor	BRCA2	ENST00000380152	ENSP00000369497	D191G	1	13	32900691	A	G	SNV	http://www.umd.be/BRCA2/	http://www.umd.be/BRCA2/														3 - UV		uncertain							Passenger	0.328	Passenger	0.404	Passenger	0.314	PASSENGER/OTHER	4.9	TOLERATED	4.9	medium	1.955	disease_causing	0.948168	probably damaging
Tumor suppressor	BRCA2	ENST00000380152	ENSP00000369497	D1923A	1	13	32914260	A	C	SNV	http://www.umd.be/BRCA2/	http://www.umd.be/BRCA2/														2 - Likely neutral		uncertain							Passenger	0.428	Passenger	0.534	Driver	0.228	CANCER	-0.83	TOLERATED	-1.15	low	1.61	polymorphism	1	benign
Tumor suppressor	BRCA2	ENST00000380152	ENSP00000369497	D2237G	1	13	32915202	A	G	SNV	http://www.umd.be/BRCA2/	http://www.umd.be/BRCA2/														3 - UV		uncertain							Passenger	0.33	Driver	0.268	Driver	0.256	CANCER	-2.25	DAMAGING	-2.25	medium	2.28	disease_causing	0.999693	probably damaging
Tumor suppressor	BRCA2	ENST00000380152	ENSP00000369497	D2242V	1	13	32915217	A	T	SNV	http://www.umd.be/BRCA2/	http://www.umd.be/BRCA2/														3 - UV		uncertain							Passenger	0.334	Passenger	0.366	Driver	0.206	CANCER	-2.27	DAMAGING	-2.27	medium	2.24	disease_causing	0.999974	probably damaging
Tumor suppressor	BRCA2	ENST00000380152	ENSP00000369497	D224V	1	13	32903619	A	T	SNV	TCGAPanCancer	Literature																uncertain							Driver	0.272	Passenger	0.344	Driver	0.284	PASSENGER/OTHER	5.35	TOLERATED	5.35	low	1.545	disease_causing	0.999907	probably damaging
Tumor suppressor	BRCA2	ENST00000380152	ENSP00000369497	D2606G	1	13	32936671	A	G	SNV	http://www.umd.be/BRCA2/	http://www.umd.be/BRCA2/														3 - UV		uncertain							Passenger	0.354	Passenger	0.39	Passenger	0.34	CANCER	-0.77	DAMAGING	-2.23	low	1.83	disease_causing	1	probably damaging
Tumor suppressor	BRCA2	ENST00000380152	ENSP00000369497	D2611A	1	13	32936686	A	C	SNV	http://www.umd.be/BRCA2/	http://www.umd.be/BRCA2/														3 - UV		uncertain							Driver	0.246	Passenger	0.386	Driver	0.168	CANCER	-1.37	DAMAGING	-2.83	medium	2.48	disease_causing	0.999999	probably damaging
Tumor suppressor	BRCA2	ENST00000380152	ENSP00000369497	D2665G	1	13	32937333	A	G	SNV	http://www.umd.be/BRCA2/	http://www.umd.be/BRCA2/														1 - Neutral		neutral							Driver	0.254	Driver	0.254	Driver	0.222	CANCER	-1.38	DAMAGING	-2.84	medium	2.505	disease_causing	0.999999	probably damaging
Tumor suppressor	BRCA2	ENST00000380152	ENSP00000369497	D2723G	1	13	32937507	A	G	SNV	http://www.umd.be/BRCA2/	http://www.umd.be/BRCA2/														5 - Causal		non-neutral					Polymorphism		Driver	0.218	Driver	0.24	Driver	0.196	CANCER	-3.63	DAMAGING	-3.95	medium	3.38	disease_causing	1	probably damaging
Tumor suppressor	BRCA2	ENST00000380152	ENSP00000369497	D2723V	1	13	32937507	A	T	SNV	http://www.umd.be/BRCA2/	http://www.umd.be/BRCA2/														3 - UV		uncertain							Driver	0.182	Driver	0.296	Driver	0.152	CANCER	-3.65	DAMAGING	-3.97	medium	3.38	disease_causing	1	probably damaging
Tumor suppressor	BRCA2	ENST00000380152	ENSP00000369497	D2811V	1	13	32944639	A	T	SNV	http://www.umd.be/BRCA2/	http://www.umd.be/BRCA2/														3 - UV		uncertain							Passenger	0.344	Passenger	0.436	Driver	0.18	PASSENGER/OTHER	0.28	TOLERATED	-0.89	low	1.5	disease_causing	0.999363	probably damaging
Tumor suppressor	BRCA2	ENST00000380152	ENSP00000369497	D3170G	1	13	32971042	A	G	SNV	http://www.umd.be/BRCA2/	http://www.umd.be/BRCA2/														3 - UV		uncertain							Passenger	0.308	Passenger	0.348	Driver	0.26	CANCER	-1.48	DAMAGING	-1.67	low	1.375	polymorphism	1	benign
Tumor suppressor	BRCA2	ENST00000380152	ENSP00000369497	D381G	1	13	32906757	A	G	SNV	http://www.umd.be/BRCA2/	http://www.umd.be/BRCA2/														3 - UV		uncertain							Passenger	0.462	Passenger	0.5	Passenger	0.42	PASSENGER/OTHER	5.7	TOLERATED	5.7	low	0.97	polymorphism	1	benign
Tumor suppressor	BRCA2	ENST00000380152	ENSP00000369497	D420G	1	13	32906874	A	G	SNV	http://www.umd.be/BRCA2/	http://www.umd.be/BRCA2/														3 - UV		uncertain							Passenger	0.486	Passenger	0.494	Passenger	0.378	PASSENGER/OTHER	5.82	TOLERATED	5.82	low	1.935	polymorphism	1	benign
Tumor suppressor	BRCA2	ENST00000380152	ENSP00000369497	D777G	1	13	32910822	A	G	SNV	http://www.umd.be/BRCA2/	http://www.umd.be/BRCA2/														3 - UV		uncertain							Passenger	0.332	Passenger	0.392	Driver	0.244	PASSENGER/OTHER	0.3	TOLERATED	0.62	low	1.935	polymorphism	1	benign
Tumor suppressor	BRCA2	ENST00000380152	ENSP00000369497	E1143D	1	13	32911921	A	T	SNV	TCGAPanCancer	Literature	COSM77348															uncertain	DRIVER	DRIVER	DRIVER				Driver	0.232	Driver	0.272	Driver	0.136	PASSENGER/OTHER	5.73	TOLERATED	5.73	low	1.845	polymorphism	1	benign
Tumor suppressor	BRCA2	ENST00000380152	ENSP00000369497	E1250G	1	13	32912241	A	G	SNV	http://www.umd.be/BRCA2/	http://www.umd.be/BRCA2/														3 - UV		uncertain							Passenger	0.478	Passenger	0.508	Driver	0.292	PASSENGER/OTHER	5.56	TOLERATED	5.56	low	1.825	polymorphism	1	benign
Tumor suppressor	BRCA2	ENST00000380152	ENSP00000369497	E1382D	1	13	32912638	A	T	SNV	TCGAPanCancer	Literature	COSM946797															uncertain							Passenger	0.488	Passenger	0.604	Passenger	0.358	PASSENGER/OTHER	5.24	TOLERATED	5.24	medium	2.28	polymorphism	0.999923	benign
Tumor suppressor	BRCA2	ENST00000380152	ENSP00000369497	E1548A	1	13	32913135	A	C	SNV	http://www.umd.be/BRCA2/	http://www.umd.be/BRCA2/														3 - UV		uncertain							Passenger	0.358	Passenger	0.438	Passenger	0.302	CANCER	-2.1	TOLERATED	-1.44	medium	2.125	disease_causing	0.98095	possibly damaging
Tumor suppressor	BRCA2	ENST00000380152	ENSP00000369497	E1665G	1	13	32913486	A	G	SNV	http://www.umd.be/BRCA2/	http://www.umd.be/BRCA2/														3 - UV		uncertain							Passenger	0.418	Passenger	0.458	Driver	0.24	CANCER	-2.1	TOLERATED	-1.45	low	1.545	polymorphism	1	benign
Tumor suppressor	BRCA2	ENST00000380152	ENSP00000369497	E2037D	1	13	32914603	A	T	SNV	http://www.umd.be/BRCA2/	http://www.umd.be/BRCA2/														3 - UV		uncertain							Passenger	0.556	Passenger	0.642	Passenger	0.456	PASSENGER/OTHER	5.81	TOLERATED	5.81	low	0.895	polymorphism	1	benign
Tumor suppressor	BRCA2	ENST00000380152	ENSP00000369497	E2115G	1	13	32914836	A	G	SNV	http://www.umd.be/BRCA2/	http://www.umd.be/BRCA2/														3 - UV		uncertain							Passenger	0.468	Passenger	0.492	Driver	0.292	PASSENGER/OTHER	5.48	TOLERATED	5.48	low	1.78	polymorphism	1	benign
Tumor suppressor	BRCA2	ENST00000380152	ENSP00000369497	E2121G	1	13	32914854	A	G	SNV	http://www.umd.be/BRCA2/	http://www.umd.be/BRCA2/														3 - UV		uncertain							Passenger	0.47	Passenger	0.572	Passenger	0.34	PASSENGER/OTHER	5.76	TOLERATED	5.76	neutral	0.69	polymorphism	0.995453	benign
Tumor suppressor	BRCA2	ENST00000380152	ENSP00000369497	E2220A	1	13	32915151	A	C	SNV	http://www.umd.be/BRCA2/	http://www.umd.be/BRCA2/														3 - UV		uncertain							Passenger	0.468	Passenger	0.462	Passenger	0.366	CANCER	-2.07	DAMAGING	-2.07	medium	2.28	polymorphism	0.989872	possibly damaging
Tumor suppressor	BRCA2	ENST00000380152	ENSP00000369497	E2261D	1	13	32915275	A	T	SNV	http://www.umd.be/BRCA2/	http://www.umd.be/BRCA2/														3 - UV		uncertain							Passenger	0.436	Passenger	0.518	Passenger	0.342	CANCER	-1.53	DAMAGING	-1.53	medium	2.14	polymorphism	1	possibly damaging
Tumor suppressor	BRCA2	ENST00000380152	ENSP00000369497	E2328G	1	13	32921009	A	G	SNV	http://www.umd.be/BRCA2/	http://www.umd.be/BRCA2/														3 - UV		uncertain							Passenger	0.344	Passenger	0.366	Driver	0.19	CANCER	-1.47	TOLERATED	-1.47	medium	2.24	polymorphism	0.947334	possibly damaging
Tumor suppressor	BRCA2	ENST00000380152	ENSP00000369497	E2571G	1	13	32931973	A	G	SNV	http://www.umd.be/BRCA2/	http://www.umd.be/BRCA2/														3 - UV		uncertain							Passenger	0.332	Passenger	0.336	Driver	0.162	CANCER	-1.24	DAMAGING	-2.7	medium	2.71	disease_causing	0.999993	probably damaging
Tumor suppressor	BRCA2	ENST00000380152	ENSP00000369497	E260G	1	13	32905153	A	G	SNV	http://www.umd.be/BRCA2/	http://www.umd.be/BRCA2/														3 - UV		uncertain							Passenger	0.366	Passenger	0.426	Driver	0.248	PASSENGER/OTHER	5.71	TOLERATED	5.71	low	1.095	polymorphism	1	benign
Tumor suppressor	BRCA2	ENST00000380152	ENSP00000369497	E2848D	1	13	32945149	A	T	SNV	http://www.umd.be/BRCA2/	http://www.umd.be/BRCA2/														3 - UV		uncertain							Passenger	0.544	Passenger	0.54	Passenger	0.304	PASSENGER/OTHER	0.08	TOLERATED	0.08	low	1.87	disease_causing	0.933291	possibly damaging
Tumor suppressor	BRCA2	ENST00000380152	ENSP00000369497	E2856A	1	13	32945172	A	C	SNV	http://www.umd.be/BRCA2/	http://www.umd.be/BRCA2/														1 - Neutral		neutral				Polymorphism			Passenger	0.47	Passenger	0.48	Passenger	0.342	PASSENGER/OTHER	0.4	TOLERATED	0.4	low	1.04	disease_causing	0.814991	probably damaging
Tumor suppressor	BRCA2	ENST00000380152	ENSP00000369497	E2981G	1	13	32953641	A	G	SNV	http://www.umd.be/BRCA2/	http://www.umd.be/BRCA2/														3 - UV		uncertain							Passenger	0.354	Passenger	0.384	Driver	0.204	PASSENGER/OTHER	0.48	TOLERATED	-0.69	low	1.62	disease_causing	0.624474	benign
Tumor suppressor	BRCA2	ENST00000380152	ENSP00000369497	E394A	1	13	32906796	A	C	SNV	http://www.umd.be/BRCA2/	http://www.umd.be/BRCA2/														3 - UV		uncertain							Passenger	0.492	Passenger	0.552	Passenger	0.354	PASSENGER/OTHER	5.7	TOLERATED	5.7	low	1.32	polymorphism	1	benign
Tumor suppressor	BRCA2	ENST00000380152	ENSP00000369497	E462G	1	13	32907000	A	G	SNV	http://www.umd.be/BRCA2/	http://www.umd.be/BRCA2/														1 - Neutral		neutral					CANCER		Passenger	0.474	Passenger	0.52	Passenger	0.308	PASSENGER/OTHER	5.71	TOLERATED	5.71	medium	1.995	polymorphism	0.999976	probably damaging
Tumor suppressor	BRCA2	ENST00000380152	ENSP00000369497	E48G	1	13	32893289	A	G	SNV	http://www.umd.be/BRCA2/	http://www.umd.be/BRCA2/														3 - UV		uncertain							Passenger	0.628	Passenger	0.506	Passenger	0.478	PASSENGER/OTHER	5.46	TOLERATED	5.46	low	1.61	polymorphism	0.789633	possibly damaging
Tumor suppressor	BRCA2	ENST00000380152	ENSP00000369497	E826G	1	13	32910969	A	G	SNV	http://www.umd.be/BRCA2/	http://www.umd.be/BRCA2/														3 - UV		uncertain							Passenger	0.376	Passenger	0.386	Driver	0.282	PASSENGER/OTHER	0.33	TOLERATED	0.65	low	1.445	polymorphism	0.999331	possibly damaging
Tumor suppressor	BRCA2	ENST00000380152	ENSP00000369497	E832G	1	13	32910987	A	G	SNV	TCGAPanCancer	Literature	COSM268760															uncertain							Passenger	0.384	Passenger	0.368	Driver	0.292	PASSENGER/OTHER	-0.37	TOLERATED	-0.37	low	0.97	polymorphism	1	benign
Tumor suppressor	BRCA2	ENST00000380152	ENSP00000369497	E887G	1	13	32911152	A	G	SNV	http://www.umd.be/BRCA2/	http://www.umd.be/BRCA2/														3 - UV		uncertain							Driver	0.286	Passenger	0.384	Driver	0.222	PASSENGER/OTHER	-0.37	TOLERATED	-0.05	low	1.15	polymorphism	1	benign
Tumor suppressor	BRCA2	ENST00000380152	ENSP00000369497	E897G	1	13	32911182	A	G	SNV	http://www.umd.be/BRCA2/	http://www.umd.be/BRCA2/														3 - UV		uncertain							Driver	0.282	Passenger	0.4	Driver	0.2	PASSENGER/OTHER	-0.45	TOLERATED	0.14	low	1.445	polymorphism	0.999996	benign
Tumor suppressor	BRCA2	ENST00000380152	ENSP00000369497	H1085R	1	13	32911746	A	G	SNV	http://www.umd.be/BRCA2/	http://www.umd.be/BRCA2/														3 - UV		uncertain							Passenger	0.546	Passenger	0.544	Passenger	0.466	PASSENGER/OTHER	5.81	TOLERATED	5.81	medium	2.075	polymorphism	1	benign
Tumor suppressor	BRCA2	ENST00000380152	ENSP00000369497	H114R	1	13	32899237	A	G	SNV	http://www.umd.be/BRCA2/	http://www.umd.be/BRCA2/														3 - UV		uncertain							Passenger	0.638	Passenger	0.62	Passenger	0.494	PASSENGER/OTHER	5.97	TOLERATED	5.97	low	0.95	polymorphism	1	benign
Tumor suppressor	BRCA2	ENST00000380152	ENSP00000369497	H1256P	1	13	32912259	A	C	SNV	http://www.umd.be/BRCA2/	http://www.umd.be/BRCA2/														3 - UV		uncertain							Passenger	0.498	Passenger	0.544	Passenger	0.404	PASSENGER/OTHER	5.88	TOLERATED	5.88	neutral	0	polymorphism	1	benign
Tumor suppressor	BRCA2	ENST00000380152	ENSP00000369497	H1350P	1	13	32912541	A	C	SNV	http://www.umd.be/BRCA2/	http://www.umd.be/BRCA2/														3 - UV		uncertain							Passenger	0.38	Passenger	0.522	Driver	0.264	PASSENGER/OTHER	5.66	TOLERATED	5.66	medium	2.24	polymorphism	1	possibly damaging
Tumor suppressor	BRCA2	ENST00000380152	ENSP00000369497	H1400R	1	13	32912691	A	G	SNV	http://www.umd.be/BRCA2/	http://www.umd.be/BRCA2/														3 - UV		uncertain							Passenger	0.538	Passenger	0.472	Passenger	0.444	PASSENGER/OTHER	5.94	TOLERATED	5.94	medium	2.015	polymorphism	1	benign
Tumor suppressor	BRCA2	ENST00000380152	ENSP00000369497	H1467R	1	13	32912892	A	G	SNV	http://www.umd.be/BRCA2/	http://www.umd.be/BRCA2/														3 - UV		uncertain							Passenger	0.532	Passenger	0.482	Passenger	0.492	PASSENGER/OTHER	5.86	TOLERATED	5.86	low	0.895	polymorphism	1	benign
Tumor suppressor	BRCA2	ENST00000380152	ENSP00000369497	H1905R	1	13	32914206	A	G	SNV	http://www.umd.be/BRCA2/	http://www.umd.be/BRCA2/														3 - UV		uncertain							Passenger	0.56	Passenger	0.55	Passenger	0.508	PASSENGER/OTHER	0.01	TOLERATED	-0.31	neutral	0.69	polymorphism	1	benign
Tumor suppressor	BRCA2	ENST00000380152	ENSP00000369497	H1966R	1	13	32914389	A	G	SNV	TCGAPanCancer	Literature																uncertain							Passenger	0.504	Passenger	0.526	Passenger	0.482	PASSENGER/OTHER	5.88	TOLERATED	5.88	neutral	0	polymorphism	1	benign
Tumor suppressor	BRCA2	ENST00000380152	ENSP00000369497	H2116R	1	13	32914839	A	G	SNV	http://www.umd.be/BRCA2/	http://www.umd.be/BRCA2/														1 - Neutral		neutral				Polymorphism			Passenger	0.55	Passenger	0.502	Passenger	0.436	PASSENGER/OTHER	5.81	TOLERATED	5.81	medium	2.19	polymorphism	1	possibly damaging
Tumor suppressor	BRCA2	ENST00000380152	ENSP00000369497	H2361R	1	13	32929072	A	G	SNV	http://www.umd.be/BRCA2/	http://www.umd.be/BRCA2/														3 - UV		uncertain							Driver	0.294	Driver	0.262	Driver	0.292	CANCER	-1.32	TOLERATED	-1.32	low	1.475	polymorphism	0.958381	probably damaging
Tumor suppressor	BRCA2	ENST00000380152	ENSP00000369497	H2440R	1	13	32929309	A	G	SNV	http://www.umd.be/BRCA2/	http://www.umd.be/BRCA2/														1 - Neutral		neutral				Polymorphism			Passenger	0.322	Passenger	0.35	Passenger	0.322	PASSENGER/OTHER	5.79	TOLERATED	5.79	medium	2.075	polymorphism	1	benign
Tumor suppressor	BRCA2	ENST00000380152	ENSP00000369497	H2548R	1	13	32931904	A	G	SNV	http://www.umd.be/BRCA2/	http://www.umd.be/BRCA2/														3 - UV		uncertain							Passenger	0.39	Passenger	0.368	Passenger	0.336	PASSENGER/OTHER	-0.45	DAMAGING	-1.91	low	1.175	polymorphism	0.936245	probably damaging
Tumor suppressor	BRCA2	ENST00000380152	ENSP00000369497	H2623R	1	13	32936722	A	G	SNV	http://www.umd.be/BRCA2/	http://www.umd.be/BRCA2/														3 - UV		uncertain							Passenger	0.348	Driver	0.282	Driver	0.232	CANCER	-1.32	DAMAGING	-2.78	medium	3.085	disease_causing	1	probably damaging
Tumor suppressor	BRCA2	ENST00000380152	ENSP00000369497	H2876P	1	13	32945232	A	C	SNV	http://www.umd.be/BRCA2/	http://www.umd.be/BRCA2/														3 - UV		uncertain							Passenger	0.416	Passenger	0.494	Driver	0.288	PASSENGER/OTHER	0.62	TOLERATED	0.21	medium	2.3	polymorphism	0.596089	possibly damaging
Tumor suppressor	BRCA2	ENST00000380152	ENSP00000369497	H334R	1	13	32906616	A	G	SNV	http://www.umd.be/BRCA2/	http://www.umd.be/BRCA2/														3 - UV		uncertain							Passenger	0.58	Passenger	0.57	Passenger	0.516	PASSENGER/OTHER	5.91	TOLERATED	5.91	neutral	0.345	polymorphism	1	benign
Tumor suppressor	BRCA2	ENST00000380152	ENSP00000369497	H415R	1	13	32906859	A	G	SNV	http://www.umd.be/BRCA2/	http://www.umd.be/BRCA2/														3 - UV		uncertain							Passenger	0.508	Passenger	0.47	Passenger	0.408	PASSENGER/OTHER	5.73	TOLERATED	5.73	medium	2.005	polymorphism	1	possibly damaging
Tumor suppressor	BRCA2	ENST00000380152	ENSP00000369497	I1136L	1	13	32911898	A	T	SNV	http://www.umd.be/BRCA2/	http://www.umd.be/BRCA2/														3 - UV		uncertain							Passenger	0.478	Passenger	0.494	Passenger	0.394	PASSENGER/OTHER	5.85	TOLERATED	5.85	low	1.375	polymorphism	1	benign
Tumor suppressor	BRCA2	ENST00000380152	ENSP00000369497	I1167V	1	13	32911991	A	G	SNV	http://www.umd.be/BRCA2/	http://www.umd.be/BRCA2/														3 - UV		uncertain							Passenger	0.584	Passenger	0.592	Passenger	0.446	PASSENGER/OTHER	5.88	TOLERATED	5.88	neutral	-0.69	polymorphism	1	benign
Tumor suppressor	BRCA2	ENST00000380152	ENSP00000369497	I1364L	1	13	32912582	A	T	SNV	http://www.umd.be/BRCA2/	http://www.umd.be/BRCA2/														1 - Neutral		neutral							Passenger	0.482	Passenger	0.584	Passenger	0.42	PASSENGER/OTHER	5.83	TOLERATED	5.83	medium	2.08	polymorphism	1	benign
Tumor suppressor	BRCA2	ENST00000380152	ENSP00000369497	I1583F	1	13	32913239	A	T	SNV	http://www.umd.be/BRCA2/	http://www.umd.be/BRCA2/														3 - UV		uncertain							Passenger	0.558	Passenger	0.652	Passenger	0.376	PASSENGER/OTHER	5.58	TOLERATED	5.58	low	0.805	polymorphism	1	benign
Tumor suppressor	BRCA2	ENST00000380152	ENSP00000369497	I1583V	1	13	32913239	A	G	SNV	http://www.umd.be/BRCA2/	http://www.umd.be/BRCA2/														3 - UV		uncertain							Passenger	0.526	Passenger	0.548	Passenger	0.424	PASSENGER/OTHER	6.19	TOLERATED	6.19	neutral	-0.695	polymorphism	1	benign
Tumor suppressor	BRCA2	ENST00000380152	ENSP00000369497	I1607V	1	13	32913311	A	G	SNV	http://www.umd.be/BRCA2/	http://www.umd.be/BRCA2/														3 - UV		uncertain							Passenger	0.546	Passenger	0.576	Passenger	0.474	PASSENGER/OTHER	5.92	TOLERATED	5.92	neutral	0.69	polymorphism	1	benign
Tumor suppressor	BRCA2	ENST00000380152	ENSP00000369497	I1697L	1	13	32913581	A	T	SNV	http://www.umd.be/BRCA2/	http://www.umd.be/BRCA2/														3 - UV		uncertain							Passenger	0.536	Passenger	0.538	Passenger	0.406	PASSENGER/OTHER	5.92	TOLERATED	5.92	neutral	0	polymorphism	1	benign
Tumor suppressor	BRCA2	ENST00000380152	ENSP00000369497	I1724V	1	13	32913662	A	G	SNV	http://www.umd.be/BRCA2/	http://www.umd.be/BRCA2/														3 - UV		uncertain							Passenger	0.522	Passenger	0.472	Passenger	0.41	PASSENGER/OTHER	5.88	TOLERATED	5.88	medium	1.95	polymorphism	1	benign
Tumor suppressor	BRCA2	ENST00000380152	ENSP00000369497	I1791L	1	13	32913863	A	T	SNV	http://www.umd.be/BRCA2/	http://www.umd.be/BRCA2/														3 - UV		uncertain							Passenger	0.572	Passenger	0.646	Passenger	0.486	PASSENGER/OTHER	5.87	TOLERATED	5.87	low	1.5	polymorphism	1	benign
Tumor suppressor	BRCA2	ENST00000380152	ENSP00000369497	I1827V	1	13	32913971	A	G	SNV	http://www.umd.be/BRCA2/	http://www.umd.be/BRCA2/														3 - UV		uncertain							Passenger	0.496	Passenger	0.488	Passenger	0.41	PASSENGER/OTHER	-0.08	TOLERATED	-0.4	low	1.905	polymorphism	1	benign
Tumor suppressor	BRCA2	ENST00000380152	ENSP00000369497	I1874V	1	13	32914112	A	G	SNV	http://www.umd.be/BRCA2/	http://www.umd.be/BRCA2/														3 - UV		uncertain							Passenger	0.498	Passenger	0.428	Passenger	0.346	PASSENGER/OTHER	-0.08	TOLERATED	-0.41	low	1.32	polymorphism	1	benign
Tumor suppressor	BRCA2	ENST00000380152	ENSP00000369497	I1929V	1	13	32914277	A	G	SNV	http://www.umd.be/BRCA2/	http://www.umd.be/BRCA2/														1 - Neutral		neutral					CANCER		Passenger	0.5	Passenger	0.558	Passenger	0.426	PASSENGER/OTHER	-0.25	TOLERATED	-0.57	low	1.845	polymorphism	1	benign
Tumor suppressor	BRCA2	ENST00000380152	ENSP00000369497	I1962M	1	13	32914378	A	G	SNV	http://www.umd.be/BRCA2/	http://www.umd.be/BRCA2/														3 - UV		uncertain							Passenger	0.548	Passenger	0.656	Passenger	0.386	PASSENGER/OTHER	5.81	TOLERATED	5.81	neutral	-0.805	polymorphism	1	benign
Tumor suppressor	BRCA2	ENST00000380152	ENSP00000369497	I2068V	1	13	32914694	A	G	SNV	http://www.umd.be/BRCA2/	http://www.umd.be/BRCA2/														3 - UV		uncertain							Passenger	0.526	Passenger	0.516	Passenger	0.452	PASSENGER/OTHER	0.23	TOLERATED	0.88	neutral	0.205	polymorphism	0.999996	benign
Tumor suppressor	BRCA2	ENST00000380152	ENSP00000369497	I2105L	1	13	32914805	A	T	SNV	TCGAPanCancer	Literature																uncertain							Passenger	0.574	Passenger	0.56	Passenger	0.448	PASSENGER/OTHER	5.82	TOLERATED	5.82	low	1.645	polymorphism	1	benign
Tumor suppressor	BRCA2	ENST00000380152	ENSP00000369497	I2105V	1	13	32914805	A	G	SNV	TCGAPanCancer	Literature																uncertain							Passenger	0.508	Passenger	0.46	Passenger	0.406	PASSENGER/OTHER	5.84	TOLERATED	5.84	low	1.645	polymorphism	1	benign
Tumor suppressor	BRCA2	ENST00000380152	ENSP00000369497	I2177V	1	13	32915021	A	G	SNV	TCGAPanCancer	Literature	COSM1135489															uncertain							Passenger	0.472	Passenger	0.496	Passenger	0.37	CANCER	-1.15	TOLERATED	-1.15	medium	2.24	polymorphism	1	benign
Tumor suppressor	BRCA2	ENST00000380152	ENSP00000369497	I2285V	1	13	32918706	A	G	SNV	http://www.umd.be/BRCA2/	http://www.umd.be/BRCA2/														2 - Likely neutral		uncertain							Passenger	0.404	Passenger	0.416	Passenger	0.354	CANCER	-1.59	DAMAGING	-1.59	medium	2.28	polymorphism	0.937245	possibly damaging
Tumor suppressor	BRCA2	ENST00000380152	ENSP00000369497	I2437V	1	13	32929299	A	G	SNV	http://www.umd.be/BRCA2/	http://www.umd.be/BRCA2/														3 - UV		uncertain							Passenger	0.362	Passenger	0.35	Passenger	0.318	CANCER	-1.07	TOLERATED	-1.07	low	1.25	polymorphism	1	benign
Tumor suppressor	BRCA2	ENST00000380152	ENSP00000369497	I247V	1	13	32905113	A	G	SNV	http://www.umd.be/BRCA2/	http://www.umd.be/BRCA2/														3 - UV		uncertain							Passenger	0.428	Passenger	0.394	Passenger	0.31	PASSENGER/OTHER	5.84	TOLERATED	5.84	low	1.04	polymorphism	1	benign
Tumor suppressor	BRCA2	ENST00000380152	ENSP00000369497	I2550V	1	13	32931909	A	G	SNV	http://www.umd.be/BRCA2/	http://www.umd.be/BRCA2/														3 - UV		uncertain							Passenger	0.47	Passenger	0.402	Passenger	0.392	PASSENGER/OTHER	-0.53	DAMAGING	-1.99	neutral	0.455	polymorphism	1	benign
Tumor suppressor	BRCA2	ENST00000380152	ENSP00000369497	I2627F	1	13	32936733	A	T	SNV	http://www.umd.be/BRCA2/	http://www.umd.be/BRCA2/														3 - UV		uncertain					Polymorphism		Driver	0.288	Passenger	0.41	Driver	0.248	CANCER	-1.23	DAMAGING	-2.69	medium	3.12	disease_causing	0.999996	probably damaging
Tumor suppressor	BRCA2	ENST00000380152	ENSP00000369497	I2675V	1	13	32937362	A	G	SNV	http://www.umd.be/BRCA2/	http://www.umd.be/BRCA2/														5 - Causal		non-neutral							Passenger	0.324	Passenger	0.342	Driver	0.262	CANCER	-1.63	DAMAGING	-1.95	medium	2.19	disease_causing	0.999955	probably damaging
Tumor suppressor	BRCA2	ENST00000380152	ENSP00000369497	I2700V	1	13	32937437	A	G	SNV	http://www.umd.be/BRCA2/	http://www.umd.be/BRCA2/														3 - UV		uncertain							Passenger	0.466	Passenger	0.45	Passenger	0.39	CANCER	-0.94	TOLERATED	-1.26	neutral	-0.2	polymorphism	1	benign
Tumor suppressor	BRCA2	ENST00000380152	ENSP00000369497	I2718V	1	13	32937491	A	G	SNV	TCGAPanCancer	Literature	COSM551294															uncertain							Passenger	0.472	Passenger	0.444	Passenger	0.354	CANCER	-1.09	TOLERATED	-1.41	neutral	-0.37	polymorphism	1	benign
Tumor suppressor	BRCA2	ENST00000380152	ENSP00000369497	I27V	1	13	32893225	A	G	SNV	http://www.umd.be/BRCA2/	http://www.umd.be/BRCA2/														3 - UV		uncertain							Passenger	0.62	Passenger	0.484	Passenger	0.38	PASSENGER/OTHER	5.23	TOLERATED	5.23	low	0.895	polymorphism	0.98726	benign
Tumor suppressor	BRCA2	ENST00000380152	ENSP00000369497	I283V	1	13	32906462	A	G	SNV	http://www.umd.be/BRCA2/	http://www.umd.be/BRCA2/														3 - UV		uncertain							Passenger	0.47	Passenger	0.544	Passenger	0.436	PASSENGER/OTHER	5.87	TOLERATED	5.87	low	0.895	polymorphism	1	benign
Tumor suppressor	BRCA2	ENST00000380152	ENSP00000369497	I3025V	1	13	32954006	A	G	SNV	http://www.umd.be/BRCA2/	http://www.umd.be/BRCA2/														3 - UV		uncertain							Passenger	0.392	Passenger	0.368	Passenger	0.388	PASSENGER/OTHER	0.65	TOLERATED	-0.52	low	0.855	polymorphism	1	benign
Tumor suppressor	BRCA2	ENST00000380152	ENSP00000369497	I3107L	1	13	32968888	A	T	SNV	http://www.umd.be/BRCA2/	http://www.umd.be/BRCA2/														3 - UV		uncertain							Passenger	0.436	Passenger	0.54	Passenger	0.316	CANCER	-1.29	TOLERATED	-1.49	medium	1.95	polymorphism	0.999027	benign
Tumor suppressor	BRCA2	ENST00000380152	ENSP00000369497	I3169F	1	13	32971038	A	T	SNV	http://www.umd.be/BRCA2/	http://www.umd.be/BRCA2/														3 - UV		uncertain							Passenger	0.394	Passenger	0.486	Driver	0.226	CANCER	-1.6	DAMAGING	-1.79	medium	2.19	polymorphism	0.999998	probably damaging
Tumor suppressor	BRCA2	ENST00000380152	ENSP00000369497	I3412V	1	13	32972884	A	G	SNV	http://www.umd.be/BRCA2/	http://www.umd.be/BRCA2/														1 - Neutral		neutral				Polymorphism			Passenger	0.5	Passenger	0.482	Passenger	0.376	PASSENGER/OTHER	5.88	TOLERATED	5.88	neutral	0	polymorphism	1	benign
Tumor suppressor	BRCA2	ENST00000380152	ENSP00000369497	I3V	1	13	32890604	A	G	SNV	http://www.umd.be/BRCA2/	http://www.umd.be/BRCA2/														3 - UV		uncertain							Passenger	0.664	Passenger	0.546	Passenger	0.526	PASSENGER/OTHER	5.97	TOLERATED	5.97	neutral	0.235	polymorphism	1	benign
Tumor suppressor	BRCA2	ENST00000380152	ENSP00000369497	I416V	1	13	32906861	A	G	SNV	http://www.umd.be/BRCA2/	http://www.umd.be/BRCA2/														3 - UV		uncertain							Passenger	0.556	Passenger	0.466	Passenger	0.41	PASSENGER/OTHER	5.64	TOLERATED	5.64	medium	2.005	polymorphism	1	benign
Tumor suppressor	BRCA2	ENST00000380152	ENSP00000369497	I481V	1	13	32907056	A	G	SNV	http://www.umd.be/BRCA2/	http://www.umd.be/BRCA2/														3 - UV		uncertain							Passenger	0.556	Passenger	0.54	Passenger	0.502	PASSENGER/OTHER	5.97	TOLERATED	5.97	neutral	0.74	polymorphism	1	benign
Tumor suppressor	BRCA2	ENST00000380152	ENSP00000369497	I501V	1	13	32907116	A	G	SNV	http://www.umd.be/BRCA2/	http://www.umd.be/BRCA2/														3 - UV		uncertain							Passenger	0.518	Passenger	0.516	Passenger	0.408	PASSENGER/OTHER	5.88	TOLERATED	5.88	medium	1.995	polymorphism	1	benign
Tumor suppressor	BRCA2	ENST00000380152	ENSP00000369497	I594M	1	13	32907397	A	G	SNV	http://www.umd.be/BRCA2/	http://www.umd.be/BRCA2/														3 - UV		uncertain							Passenger	0.502	Passenger	0.566	Driver	0.25	PASSENGER/OTHER	5.3	TOLERATED	5.3	low	1.78	polymorphism	0.993359	probably damaging
Tumor suppressor	BRCA2	ENST00000380152	ENSP00000369497	I605M	1	13	32907430	A	G	SNV	http://www.umd.be/BRCA2/	http://www.umd.be/BRCA2/														3 - UV		uncertain							Passenger	0.554	Passenger	0.602	Passenger	0.354	PASSENGER/OTHER	5.62	TOLERATED	5.62	low	1.5	polymorphism	1	benign
Tumor suppressor	BRCA2	ENST00000380152	ENSP00000369497	I729M	1	13	32910679	A	G	SNV	http://www.umd.be/BRCA2/	http://www.umd.be/BRCA2/														3 - UV		uncertain				Disease	CANCER		Passenger	0.482	Passenger	0.636	Passenger	0.308	PASSENGER/OTHER	-0.29	TOLERATED	-0.29	low	1.79	polymorphism	0.968824	possibly damaging
Tumor suppressor	BRCA2	ENST00000380152	ENSP00000369497	I80M	1	13	32893386	A	G	SNV	http://www.umd.be/BRCA2/	http://www.umd.be/BRCA2/														3 - UV		uncertain							Passenger	0.626	Passenger	0.66	Passenger	0.394	PASSENGER/OTHER	5.01	TOLERATED	5.01	low	1.245	polymorphism	0.987922	possibly damaging
Tumor suppressor	BRCA2	ENST00000380152	ENSP00000369497	I982L	1	13	32911436	A	T	SNV	http://www.umd.be/BRCA2/	http://www.umd.be/BRCA2/														3 - UV		uncertain				Polymorphism			Passenger	0.576	Passenger	0.656	Passenger	0.358	PASSENGER/OTHER	0.67	TOLERATED	0.99	neutral	0.69	polymorphism	1	benign
Tumor suppressor	BRCA2	ENST00000380152	ENSP00000369497	K1018R	1	13	32911545	A	G	SNV	http://www.umd.be/BRCA2/	http://www.umd.be/BRCA2/														3 - UV		uncertain							Passenger	0.454	Passenger	0.422	Driver	0.234	CANCER	-1.55	TOLERATED	-0.9	low	0.975	polymorphism	0.956107	possibly damaging
Tumor suppressor	BRCA2	ENST00000380152	ENSP00000369497	K1025E	1	13	32911565	A	G	SNV	http://www.umd.be/BRCA2/	http://www.umd.be/BRCA2/														3 - UV		uncertain							Passenger	0.466	Passenger	0.484	Passenger	0.332	CANCER	-1.59	TOLERATED	-0.94	low	0.895	polymorphism	0.999999	possibly damaging
Tumor suppressor	BRCA2	ENST00000380152	ENSP00000369497	K1028T	1	13	32911575	A	C	SNV	http://www.umd.be/BRCA2/	http://www.umd.be/BRCA2/														3 - UV		uncertain							Passenger	0.356	Passenger	0.47	Driver	0.208	CANCER	-2.35	DAMAGING	-1.7	low	1.04	disease_causing	0.949558	probably damaging
Tumor suppressor	BRCA2	ENST00000380152	ENSP00000369497	K1057R	1	13	32911662	A	G	SNV	http://www.umd.be/BRCA2/	http://www.umd.be/BRCA2/														3 - UV		uncertain							Passenger	0.432	Passenger	0.466	Passenger	0.32	PASSENGER/OTHER	5.29	TOLERATED	5.29	low	0.95	polymorphism	0.999969	benign
Tumor suppressor	BRCA2	ENST00000380152	ENSP00000369497	K1180R	1	13	32912031	A	G	SNV	http://www.umd.be/BRCA2/	http://www.umd.be/BRCA2/	COSM1607010													3 - UV		uncertain							Passenger	0.476	Passenger	0.48	Passenger	0.318	PASSENGER/OTHER	5.64	TOLERATED	5.64	medium	2.125	polymorphism	1	benign
Tumor suppressor	BRCA2	ENST00000380152	ENSP00000369497	K1314R	1	13	32912433	A	G	SNV	http://www.umd.be/BRCA2/	http://www.umd.be/BRCA2/														3 - UV		uncertain							Passenger	0.546	Passenger	0.55	Passenger	0.356	PASSENGER/OTHER	5.69	TOLERATED	5.69	low	1.32	polymorphism	1	benign
Tumor suppressor	BRCA2	ENST00000380152	ENSP00000369497	K1440E	1	13	32912810	A	G	SNV	http://www.umd.be/BRCA2/	http://www.umd.be/BRCA2/														3 - UV		uncertain							Passenger	0.46	Passenger	0.416	Passenger	0.306	CANCER	-0.98	TOLERATED	-0.33	low	1.555	polymorphism	0.852408	possibly damaging
Tumor suppressor	BRCA2	ENST00000380152	ENSP00000369497	K1440R	1	13	32912811	A	G	SNV	http://www.umd.be/BRCA2/	http://www.umd.be/BRCA2/														3 - UV		uncertain							Passenger	0.424	Passenger	0.422	Driver	0.298	CANCER	-1.56	TOLERATED	-0.91	low	1.355	polymorphism	0.92455	probably damaging
Tumor suppressor	BRCA2	ENST00000380152	ENSP00000369497	K1445T	1	13	32912826	A	C	SNV	http://www.umd.be/BRCA2/	http://www.umd.be/BRCA2/														3 - UV		uncertain					CANCER		Passenger	0.44	Passenger	0.572	Passenger	0.32	CANCER	-3.3	DAMAGING	-2.65	medium	2.085	polymorphism	0.945043	probably damaging
Tumor suppressor	BRCA2	ENST00000380152	ENSP00000369497	K1530R	1	13	32913081	A	G	SNV	http://www.umd.be/BRCA2/	http://www.umd.be/BRCA2/														3 - UV		uncertain							Passenger	0.418	Passenger	0.44	Passenger	0.332	CANCER	-2.79	DAMAGING	-2.14	medium	2.125	disease_causing	0.98738	possibly damaging
Tumor suppressor	BRCA2	ENST00000380152	ENSP00000369497	K1638E	1	13	32913404	A	G	SNV	TCGAPanCancer	Literature	COSM73857															uncertain	DRIVER	DRIVER	DRIVER				Driver	0.216	Driver	0.198	Driver	0.13	PASSENGER/OTHER	5.27	TOLERATED	5.27	low	1.67	polymorphism	1	benign
Tumor suppressor	BRCA2	ENST00000380152	ENSP00000369497	K1649E	1	13	32913437	A	G	SNV	TCGAPanCancer	Literature																uncertain							Passenger	0.478	Passenger	0.55	Passenger	0.396	PASSENGER/OTHER	5.72	TOLERATED	5.72	neutral	0.695	polymorphism	1	benign
Tumor suppressor	BRCA2	ENST00000380152	ENSP00000369497	K1690E	1	13	32913560	A	G	SNV	http://www.umd.be/BRCA2/	http://www.umd.be/BRCA2/														3 - UV		uncertain							Passenger	0.466	Passenger	0.414	Driver	0.272	CANCER	-2.35	DAMAGING	-1.69	low	1.385	polymorphism	0.998374	probably damaging
Tumor suppressor	BRCA2	ENST00000380152	ENSP00000369497	K1690N	1	13	32913562	A	T	SNV	TCGAPanCancer, http://www.umd.be/BRCA2/	http://www.umd.be/BRCA2/														1 - Neutral		neutral				Disease	CANCER		Passenger	0.526	Passenger	0.596	Passenger	0.358	CANCER	-2.35	DAMAGING	-1.7	low	1.385	polymorphism	0.992482	probably damaging
Tumor suppressor	BRCA2	ENST00000380152	ENSP00000369497	K1789E	1	13	32913857	A	G	SNV	http://www.umd.be/BRCA2/	http://www.umd.be/BRCA2/														3 - UV		uncertain							Passenger	0.48	Passenger	0.42	Passenger	0.308	PASSENGER/OTHER	5.98	TOLERATED	5.98	neutral	-0.6	polymorphism	1	benign
Tumor suppressor	BRCA2	ENST00000380152	ENSP00000369497	K178Q	1	13	32900651	A	C	SNV	http://www.umd.be/BRCA2/	http://www.umd.be/BRCA2/														3 - UV		uncertain							Passenger	0.716	Passenger	0.642	Passenger	0.38	PASSENGER/OTHER	5.29	TOLERATED	5.29	medium	1.955	disease_causing	0.580511	probably damaging
Tumor suppressor	BRCA2	ENST00000380152	ENSP00000369497	K1919E	1	13	32914247	A	G	SNV	http://www.umd.be/BRCA2/	http://www.umd.be/BRCA2/														3 - UV		uncertain							Passenger	0.508	Passenger	0.428	Passenger	0.302	PASSENGER/OTHER	-0.33	TOLERATED	-0.65	low	1.3	polymorphism	1	benign
Tumor suppressor	BRCA2	ENST00000380152	ENSP00000369497	K1944E	1	13	32914322	A	G	SNV	http://www.umd.be/BRCA2/	http://www.umd.be/BRCA2/														3 - UV		uncertain							Passenger	0.55	Passenger	0.494	Passenger	0.372	PASSENGER/OTHER	6.04	TOLERATED	6.04	neutral	-2.19	polymorphism	1	benign
Tumor suppressor	BRCA2	ENST00000380152	ENSP00000369497	K1967R	1	13	32914392	A	G	SNV	http://www.umd.be/BRCA2/	http://www.umd.be/BRCA2/														3 - UV		uncertain							Passenger	0.52	Passenger	0.544	Passenger	0.406	PASSENGER/OTHER	5.75	TOLERATED	5.75	low	1.085	polymorphism	1	benign
Tumor suppressor	BRCA2	ENST00000380152	ENSP00000369497	K2017I	1	13	32914542	A	T	SNV	http://www.umd.be/BRCA2/	http://www.umd.be/BRCA2/														3 - UV		uncertain							Passenger	0.404	Passenger	0.526	Passenger	0.386	PASSENGER/OTHER	5.69	TOLERATED	5.69	low	1.445	polymorphism	1	possibly damaging
Tumor suppressor	BRCA2	ENST00000380152	ENSP00000369497	K2017T	1	13	32914542	A	C	SNV	TCGAPanCancer	Literature	COSM259661															uncertain							Passenger	0.44	Passenger	0.536	Passenger	0.334	PASSENGER/OTHER	5.74	TOLERATED	5.74	neutral	0.75	polymorphism	1	benign
Tumor suppressor	BRCA2	ENST00000380152	ENSP00000369497	K2128T	1	13	32914875	A	C	SNV	http://www.umd.be/BRCA2/	http://www.umd.be/BRCA2/														3 - UV		uncertain							Passenger	0.474	Passenger	0.586	Passenger	0.348	PASSENGER/OTHER	5.69	TOLERATED	5.69	medium	2.125	polymorphism	1	benign
Tumor suppressor	BRCA2	ENST00000380152	ENSP00000369497	K21R	1	13	32890659	A	G	SNV	http://www.umd.be/BRCA2/	http://www.umd.be/BRCA2/														3 - UV		uncertain							Passenger	0.744	Passenger	0.718	Passenger	0.56	PASSENGER/OTHER	5.8	TOLERATED	5.8	low	1.1	polymorphism	1	benign
Tumor suppressor	BRCA2	ENST00000380152	ENSP00000369497	K2206N	1	13	32915110	A	T	SNV	TCGAPanCancer	Literature	COSM946836															uncertain							Passenger	0.476	Passenger	0.518	Driver	0.268	CANCER	-1.51	DAMAGING	-1.51	medium	2.28	polymorphism	1	possibly damaging
Tumor suppressor	BRCA2	ENST00000380152	ENSP00000369497	K2316Q	1	13	32920972	A	C	SNV	TCGAPanCancer	Literature	COSM946844															uncertain							Passenger	0.38	Passenger	0.456	Driver	0.18	CANCER	-2.15	DAMAGING	-2.15	medium	2.395	disease_causing	0.967814	probably damaging
Tumor suppressor	BRCA2	ENST00000380152	ENSP00000369497	K2316R	1	13	32920973	A	G	SNV	TCGAPanCancer	Literature	COSM696731															uncertain							Passenger	0.364	Passenger	0.41	Driver	0.262	CANCER	-2.1	DAMAGING	-2.1	medium	2.395	disease_causing	0.952397	probably damaging
Tumor suppressor	BRCA2	ENST00000380152	ENSP00000369497	K2411T	1	13	32929222	A	C	SNV	http://www.umd.be/BRCA2/	http://www.umd.be/BRCA2/														3 - UV		uncertain							Driver	0.256	Passenger	0.314	Driver	0.156	CANCER	-1.72	DAMAGING	-1.72	medium	2.36	disease_causing	0.997255	probably damaging
Tumor suppressor	BRCA2	ENST00000380152	ENSP00000369497	K2413E	1	13	32929227	A	G	SNV	http://www.umd.be/BRCA2/	http://www.umd.be/BRCA2/														3 - UV		uncertain							Passenger	0.342	Driver	0.256	Driver	0.194	CANCER	-1.69	DAMAGING	-1.69	medium	2.32	disease_causing	0.89767	probably damaging
Tumor suppressor	BRCA2	ENST00000380152	ENSP00000369497	K2459R	1	13	32929366	A	G	SNV	http://www.umd.be/BRCA2/	http://www.umd.be/BRCA2/														3 - UV		uncertain							Passenger	0.384	Passenger	0.416	Driver	0.284	PASSENGER/OTHER	5.62	TOLERATED	5.62	medium	2.045	polymorphism	1	possibly damaging
Tumor suppressor	BRCA2	ENST00000380152	ENSP00000369497	K2551Q	1	13	32931912	A	C	SNV	http://www.umd.be/BRCA2/	http://www.umd.be/BRCA2/														3 - UV		uncertain							Passenger	0.434	Passenger	0.484	Driver	0.232	PASSENGER/OTHER	-0.44	DAMAGING	-1.9	neutral	0.46	polymorphism	1	possibly damaging
Tumor suppressor	BRCA2	ENST00000380152	ENSP00000369497	K2594R	1	13	32932042	A	G	SNV	http://www.umd.be/BRCA2/	http://www.umd.be/BRCA2/														3 - UV		uncertain							Passenger	0.408	Passenger	0.474	Passenger	0.314	PASSENGER/OTHER	-0.69	DAMAGING	-2.15	low	1.795	polymorphism	0.749325	probably damaging
Tumor suppressor	BRCA2	ENST00000380152	ENSP00000369497	K275N	1	13	32906440	A	T	SNV	http://www.umd.be/BRCA2/	http://www.umd.be/BRCA2/														3 - UV		uncertain							Passenger	0.43	Passenger	0.576	Driver	0.294	PASSENGER/OTHER	5.71	TOLERATED	5.71	low	1.495	polymorphism	1	benign
Tumor suppressor	BRCA2	ENST00000380152	ENSP00000369497	K2849E	1	13	32945150	A	G	SNV	http://www.umd.be/BRCA2/	http://www.umd.be/BRCA2/														3 - UV		uncertain							Passenger	0.454	Passenger	0.406	Passenger	0.332	PASSENGER/OTHER	-0.14	TOLERATED	-0.14	medium	2.125	polymorphism	0.977065	probably damaging
Tumor suppressor	BRCA2	ENST00000380152	ENSP00000369497	K3032N	1	13	32954029	A	T	SNV	http://www.umd.be/BRCA2/	http://www.umd.be/BRCA2/														3 - UV		uncertain							Passenger	0.416	Passenger	0.568	Driver	0.258	PASSENGER/OTHER	0.57	TOLERATED	-0.6	medium	1.95	disease_causing	0.985139	possibly damaging
Tumor suppressor	BRCA2	ENST00000380152	ENSP00000369497	K3179E	1	13	32971068	A	G	SNV	http://www.umd.be/BRCA2/	http://www.umd.be/BRCA2/														3 - UV		uncertain							Driver	0.296	Driver	0.28	Driver	0.244	CANCER	-1.95	DAMAGING	-2.15	medium	2.505	disease_causing	0.991587	probably damaging
Tumor suppressor	BRCA2	ENST00000380152	ENSP00000369497	K3196E	1	13	32971119	A	G	SNV	http://www.umd.be/BRCA2/	http://www.umd.be/BRCA2/														3 - UV		uncertain				Disease	CANCER		Passenger	0.478	Passenger	0.41	Driver	0.292	PASSENGER/OTHER	5.72	TOLERATED	5.72	medium	2.175	polymorphism	1	possibly damaging
Tumor suppressor	BRCA2	ENST00000380152	ENSP00000369497	K3254I	1	13	32972411	A	T	SNV	http://www.umd.be/BRCA2/	http://www.umd.be/BRCA2/														3 - UV		uncertain							Passenger	0.358	Passenger	0.436	Passenger	0.314	PASSENGER/OTHER	5.74	TOLERATED	5.74	medium	1.95	polymorphism	1	possibly damaging
Tumor suppressor	BRCA2	ENST00000380152	ENSP00000369497	K3315E	1	13	32972593	A	G	SNV	http://www.umd.be/BRCA2/	http://www.umd.be/BRCA2/														3 - UV		uncertain							Passenger	0.434	Passenger	0.476	Passenger	0.38	PASSENGER/OTHER	5.83	TOLERATED	5.83	low	1.01	polymorphism	1	benign
Tumor suppressor	BRCA2	ENST00000380152	ENSP00000369497	K3315N	1	13	32972595	A	T	SNV	TCGAPanCancer	Literature																uncertain							Passenger	0.424	Passenger	0.522	Passenger	0.342	PASSENGER/OTHER	5.76	TOLERATED	5.76	neutral	0.665	polymorphism	1	benign
Tumor suppressor	BRCA2	ENST00000380152	ENSP00000369497	K3360E	1	13	32972728	A	G	SNV	http://www.umd.be/BRCA2/	http://www.umd.be/BRCA2/														3 - UV		uncertain							Passenger	0.44	Passenger	0.448	Passenger	0.332	PASSENGER/OTHER	5.71	TOLERATED	5.71	low	1.04	polymorphism	0.999727	benign
Tumor suppressor	BRCA2	ENST00000380152	ENSP00000369497	K382Q	1	13	32906759	A	C	SNV	http://www.umd.be/BRCA2/	http://www.umd.be/BRCA2/														3 - UV		uncertain							Passenger	0.542	Passenger	0.646	Passenger	0.39	PASSENGER/OTHER	5.71	TOLERATED	5.71	low	1.24	polymorphism	1	possibly damaging
Tumor suppressor	BRCA2	ENST00000380152	ENSP00000369497	K502Q	1	13	32907119	A	C	SNV	http://www.umd.be/BRCA2/	http://www.umd.be/BRCA2/														3 - UV		uncertain							Passenger	0.522	Passenger	0.642	Passenger	0.348	PASSENGER/OTHER	5.68	TOLERATED	5.68	low	1.445	polymorphism	1	benign
Tumor suppressor	BRCA2	ENST00000380152	ENSP00000369497	K584Q	1	13	32907365	A	C	SNV	http://www.umd.be/BRCA2/	http://www.umd.be/BRCA2/														3 - UV		uncertain							Passenger	0.454	Passenger	0.414	Driver	0.262	PASSENGER/OTHER	5.29	TOLERATED	5.29	medium	2.135	polymorphism	0.972696	probably damaging
Tumor suppressor	BRCA2	ENST00000380152	ENSP00000369497	K601N	1	13	32907418	A	T	SNV	http://www.umd.be/BRCA2/	http://www.umd.be/BRCA2/														3 - UV		uncertain							Passenger	0.422	Passenger	0.542	Driver	0.264	PASSENGER/OTHER	5.79	TOLERATED	5.79	neutral	0	polymorphism	0.996965	benign
Tumor suppressor	BRCA2	ENST00000380152	ENSP00000369497	K607T	1	13	32907435	A	C	SNV	http://www.umd.be/BRCA2/	http://www.umd.be/BRCA2/														3 - UV		uncertain							Passenger	0.426	Passenger	0.522	Passenger	0.35	PASSENGER/OTHER	5.46	TOLERATED	5.46	low	1.59	polymorphism	1	benign
Tumor suppressor	BRCA2	ENST00000380152	ENSP00000369497	K689R	1	13	32910558	A	G	SNV	http://www.umd.be/BRCA2/	http://www.umd.be/BRCA2/														3 - UV		uncertain							Passenger	0.442	Passenger	0.528	Passenger	0.342	PASSENGER/OTHER	-0.18	TOLERATED	0.14	low	1.64	polymorphism	1	benign
Tumor suppressor	BRCA2	ENST00000380152	ENSP00000369497	K730E	1	13	32910680	A	G	SNV	http://www.umd.be/BRCA2/	http://www.umd.be/BRCA2/														3 - UV		uncertain							Passenger	0.396	Passenger	0.416	Driver	0.26	PASSENGER/OTHER	-0.66	TOLERATED	-0.34	medium	2.32	polymorphism	0.681466	possibly damaging
Tumor suppressor	BRCA2	ENST00000380152	ENSP00000369497	K907E	1	13	32911211	A	G	SNV	http://www.umd.be/BRCA2/	http://www.umd.be/BRCA2/														3 - UV		uncertain							Passenger	0.47	Passenger	0.432	Driver	0.268	PASSENGER/OTHER	-0.28	TOLERATED	0.04	neutral	0	polymorphism	1	benign
Tumor suppressor	BRCA2	ENST00000380152	ENSP00000369497	M1090V	1	13	32911760	A	G	SNV	http://www.umd.be/BRCA2/	http://www.umd.be/BRCA2/														3 - UV		uncertain							Passenger	0.426	Passenger	0.424	Driver	0.282	PASSENGER/OTHER	5.89	TOLERATED	5.89	neutral	0.145	polymorphism	1	benign
Tumor suppressor	BRCA2	ENST00000380152	ENSP00000369497	M1149V	1	13	32911937	A	G	SNV	http://www.umd.be/BRCA2/	http://www.umd.be/BRCA2/														3 - UV		uncertain							Passenger	0.364	Passenger	0.424	Driver	0.222	PASSENGER/OTHER	5.87	TOLERATED	5.87	low	0.895	polymorphism	1	benign
Tumor suppressor	BRCA2	ENST00000380152	ENSP00000369497	M1272V	1	13	32912306	A	G	SNV	http://www.umd.be/BRCA2/	http://www.umd.be/BRCA2/														3 - UV		uncertain							Passenger	0.386	Passenger	0.426	Driver	0.276	PASSENGER/OTHER	6.05	TOLERATED	6.05	neutral	0.64	polymorphism	1	benign
Tumor suppressor	BRCA2	ENST00000380152	ENSP00000369497	M3234V	1	13	32972350	A	G	SNV	http://www.umd.be/BRCA2/	http://www.umd.be/BRCA2/														3 - UV		uncertain							Passenger	0.368	Passenger	0.394	Driver	0.244	PASSENGER/OTHER	5.92	TOLERATED	5.92	neutral	0.69	polymorphism	1	benign
Tumor suppressor	BRCA2	ENST00000380152	ENSP00000369497	M408V	1	13	32906837	A	G	SNV	http://www.umd.be/BRCA2/	http://www.umd.be/BRCA2/														3 - UV		uncertain							Passenger	0.402	Passenger	0.454	Driver	0.248	PASSENGER/OTHER	5.81	TOLERATED	5.81	low	1.59	polymorphism	0.999967	benign
Tumor suppressor	BRCA2	ENST00000380152	ENSP00000369497	M784V	1	13	32910842	A	G	SNV	http://www.umd.be/BRCA2/	http://www.umd.be/BRCA2/														3 - UV		uncertain				Polymorphism			Passenger	0.42	Passenger	0.438	Driver	0.25	PASSENGER/OTHER	0.11	TOLERATED	0.11	neutral	-1.645	polymorphism	1	benign
Tumor suppressor	BRCA2	ENST00000380152	ENSP00000369497	N1098S	1	13	32911785	A	G	SNV	http://www.umd.be/BRCA2/	http://www.umd.be/BRCA2/														3 - UV		uncertain							Passenger	0.498	Passenger	0.46	Driver	0.28	PASSENGER/OTHER	5.85	TOLERATED	5.85	low	1.79	polymorphism	1	benign
Tumor suppressor	BRCA2	ENST00000380152	ENSP00000369497	N1228D	1	13	32912174	A	G	SNV	http://www.umd.be/BRCA2/	http://www.umd.be/BRCA2/														1 - Neutral		neutral							Passenger	0.45	Passenger	0.536	Passenger	0.364	CANCER	-1.58	TOLERATED	-0.93	low	1.935	polymorphism	1	possibly damaging
Tumor suppressor	BRCA2	ENST00000380152	ENSP00000369497	N1297S	1	13	32912382	A	G	SNV	http://www.umd.be/BRCA2/	http://www.umd.be/BRCA2/														3 - UV		uncertain							Passenger	0.45	Passenger	0.436	Driver	0.244	PASSENGER/OTHER	5.09	TOLERATED	5.09	low	1.52	polymorphism	1	benign
Tumor suppressor	BRCA2	ENST00000380152	ENSP00000369497	N1599S	1	13	32913288	A	G	SNV	http://www.umd.be/BRCA2/	http://www.umd.be/BRCA2/														3 - UV		uncertain							Passenger	0.462	Passenger	0.48	Driver	0.276	PASSENGER/OTHER	5.69	TOLERATED	5.69	neutral	-1.04	polymorphism	1	benign
Tumor suppressor	BRCA2	ENST00000380152	ENSP00000369497	N1657H	1	13	32913461	A	C	SNV	http://www.umd.be/BRCA2/	http://www.umd.be/BRCA2/														3 - UV		uncertain							Passenger	0.496	Passenger	0.602	Driver	0.258	PASSENGER/OTHER	5.78	TOLERATED	5.78	low	1.525	polymorphism	1	benign
Tumor suppressor	BRCA2	ENST00000380152	ENSP00000369497	N1718S	1	13	32913645	A	G	SNV	http://www.umd.be/BRCA2/	http://www.umd.be/BRCA2/														3 - UV		uncertain							Passenger	0.524	Passenger	0.462	Driver	0.264	PASSENGER/OTHER	5.9	TOLERATED	5.9	low	1.1	polymorphism	1	benign
Tumor suppressor	BRCA2	ENST00000380152	ENSP00000369497	N1747S	1	13	32913732	A	G	SNV	TCGAPanCancer	Literature	COSM946819															uncertain							Passenger	0.516	Passenger	0.44	Passenger	0.334	PASSENGER/OTHER	5.85	TOLERATED	5.85	medium	1.95	polymorphism	0.999999	possibly damaging
Tumor suppressor	BRCA2	ENST00000380152	ENSP00000369497	N1784Y	1	13	32913842	A	T	SNV	http://www.umd.be/BRCA2/	http://www.umd.be/BRCA2/														3 - UV		uncertain							Passenger	0.372	Passenger	0.53	Driver	0.232	PASSENGER/OTHER	5.72	TOLERATED	5.72	low	1.87	polymorphism	1	possibly damaging
Tumor suppressor	BRCA2	ENST00000380152	ENSP00000369497	N1798S	1	13	32913885	A	G	SNV	http://www.umd.be/BRCA2/	http://www.umd.be/BRCA2/														3 - UV		uncertain							Passenger	0.382	Passenger	0.448	Driver	0.28	PASSENGER/OTHER	5.63	TOLERATED	5.63	low	1.78	polymorphism	1	benign
Tumor suppressor	BRCA2	ENST00000380152	ENSP00000369497	N1835D	1	13	32913995	A	G	SNV	http://www.umd.be/BRCA2/	http://www.umd.be/BRCA2/														3 - UV		uncertain							Passenger	0.464	Passenger	0.534	Passenger	0.324	PASSENGER/OTHER	-0.42	TOLERATED	-0.74	medium	2.015	polymorphism	1	benign
Tumor suppressor	BRCA2	ENST00000380152	ENSP00000369497	N1935S	1	13	32914296	A	G	SNV	http://www.umd.be/BRCA2/	http://www.umd.be/BRCA2/														3 - UV		uncertain							Passenger	0.516	Passenger	0.538	Passenger	0.352	PASSENGER/OTHER	6.11	TOLERATED	6.11	neutral	-1.3	polymorphism	1	benign
Tumor suppressor	BRCA2	ENST00000380152	ENSP00000369497	N2048I	1	13	32914635	A	T	SNV	http://www.umd.be/BRCA2/	http://www.umd.be/BRCA2/														3 - UV		uncertain							Passenger	0.438	Passenger	0.592	Driver	0.264	PASSENGER/OTHER	5.68	TOLERATED	5.68	neutral	0.69	polymorphism	1	probably damaging
Tumor suppressor	BRCA2	ENST00000380152	ENSP00000369497	N2048S	1	13	32914635	A	G	SNV	http://www.umd.be/BRCA2/	http://www.umd.be/BRCA2/														3 - UV		uncertain							Passenger	0.428	Passenger	0.4	Driver	0.224	PASSENGER/OTHER	5.74	TOLERATED	5.74	neutral	0.69	polymorphism	1	benign
Tumor suppressor	BRCA2	ENST00000380152	ENSP00000369497	N2113S	1	13	32914830	A	G	SNV	http://www.umd.be/BRCA2/	http://www.umd.be/BRCA2/														2 - Likely neutral		uncertain							Passenger	0.506	Passenger	0.474	Driver	0.292	PASSENGER/OTHER	5.9	TOLERATED	5.9	neutral	0.69	polymorphism	1	benign
Tumor suppressor	BRCA2	ENST00000380152	ENSP00000369497	N2135H	1	13	32914895	A	C	SNV	http://www.umd.be/BRCA2/	http://www.umd.be/BRCA2/														3 - UV		uncertain				Disease	CANCER		Passenger	0.52	Passenger	0.592	Driver	0.19	PASSENGER/OTHER	5.6	TOLERATED	5.6	medium	2.095	polymorphism	1	probably damaging
Tumor suppressor	BRCA2	ENST00000380152	ENSP00000369497	N2145S	1	13	32914926	A	G	SNV	http://www.umd.be/BRCA2/	http://www.umd.be/BRCA2/														3 - UV		uncertain							Passenger	0.414	Passenger	0.348	Driver	0.182	CANCER	-1.13	TOLERATED	-1.13	medium	2.215	polymorphism	1	benign
Tumor suppressor	BRCA2	ENST00000380152	ENSP00000369497	N2146D	1	13	32914928	A	G	SNV	http://www.umd.be/BRCA2/	http://www.umd.be/BRCA2/														3 - UV		uncertain							Passenger	0.358	Passenger	0.508	Driver	0.24	CANCER	-1.09	TOLERATED	-1.09	low	1.39	polymorphism	1	benign
Tumor suppressor	BRCA2	ENST00000380152	ENSP00000369497	N2266H	1	13	32915288	A	C	SNV	http://www.umd.be/BRCA2/	http://www.umd.be/BRCA2/														3 - UV		uncertain							Passenger	0.418	Passenger	0.384	Driver	0.16	CANCER	-1.4	TOLERATED	-1.4	low	1.645	polymorphism	0.769218	possibly damaging
Tumor suppressor	BRCA2	ENST00000380152	ENSP00000369497	N2706S	1	13	32937456	A	G	SNV	http://www.umd.be/BRCA2/	http://www.umd.be/BRCA2/														3 - UV		uncertain				Polymorphism			Passenger	0.414	Passenger	0.432	Passenger	0.338	CANCER	-1.02	TOLERATED	-1.34	neutral	-0.345	polymorphism	1	benign
Tumor suppressor	BRCA2	ENST00000380152	ENSP00000369497	N277T	1	13	32906445	A	C	SNV	http://www.umd.be/BRCA2/	http://www.umd.be/BRCA2/														3 - UV		uncertain							Passenger	0.402	Passenger	0.402	Driver	0.196	PASSENGER/OTHER	5.45	TOLERATED	5.45	low	1.545	polymorphism	1	probably damaging
Tumor suppressor	BRCA2	ENST00000380152	ENSP00000369497	N289H	1	13	32906480	A	C	SNV	http://www.umd.be/BRCA2/	http://www.umd.be/BRCA2/														1 - Neutral		neutral				Polymorphism			Passenger	0.464	Passenger	0.592	Driver	0.288	PASSENGER/OTHER	5.41	TOLERATED	5.41	low	1.445	polymorphism_automatic	0.999996	benign
Tumor suppressor	BRCA2	ENST00000380152	ENSP00000369497	N289S	1	13	32906481	A	G	SNV	http://www.umd.be/BRCA2/	http://www.umd.be/BRCA2/														3 - UV		uncertain							Passenger	0.4	Passenger	0.446	Driver	0.212	PASSENGER/OTHER	5.45	TOLERATED	5.45	low	1.095	polymorphism	1	benign
Tumor suppressor	BRCA2	ENST00000380152	ENSP00000369497	N3124D	1	13	32968939	A	G	SNV	http://www.umd.be/BRCA2/	http://www.umd.be/BRCA2/														3 - UV		uncertain							Driver	0.27	Passenger	0.394	Driver	0.286	CANCER	-2.35	DAMAGING	-2.54	medium	2.65	disease_causing	0.99952	probably damaging
Tumor suppressor	BRCA2	ENST00000380152	ENSP00000369497	N3124I	1	13	32968940	A	T	SNV	http://www.umd.be/BRCA2/	http://www.umd.be/BRCA2/														3 - UV		uncertain				Disease	CANCER		Driver	0.168	Passenger	0.322	Driver	0.202	CANCER	-2.45	DAMAGING	-2.64	medium	2.65	disease_causing_automatic	0.99995	probably damaging
Tumor suppressor	BRCA2	ENST00000380152	ENSP00000369497	N3174S	1	13	32971054	A	G	SNV	http://www.umd.be/BRCA2/	http://www.umd.be/BRCA2/														3 - UV		uncertain							Passenger	0.318	Passenger	0.388	Driver	0.206	CANCER	-1.28	TOLERATED	-1.47	neutral	0.69	polymorphism	1	benign
Tumor suppressor	BRCA2	ENST00000380152	ENSP00000369497	N319T	1	13	32906571	A	C	SNV	http://www.umd.be/BRCA2/	http://www.umd.be/BRCA2/														2 - Likely neutral		uncertain							Passenger	0.51	Passenger	0.552	Driver	0.3	PASSENGER/OTHER	5.79	TOLERATED	5.79	low	1.445	polymorphism	1	possibly damaging
Tumor suppressor	BRCA2	ENST00000380152	ENSP00000369497	N3329S	1	13	32972636	A	G	SNV	http://www.umd.be/BRCA2/	http://www.umd.be/BRCA2/														3 - UV		uncertain							Passenger	0.358	Passenger	0.444	Driver	0.25	PASSENGER/OTHER	5.92	TOLERATED	5.92	low	1.05	polymorphism	1	benign
Tumor suppressor	BRCA2	ENST00000380152	ENSP00000369497	N404S	1	13	32906826	A	G	SNV	http://www.umd.be/BRCA2/	http://www.umd.be/BRCA2/														3 - UV		uncertain							Passenger	0.426	Passenger	0.454	Driver	0.24	PASSENGER/OTHER	5.63	TOLERATED	5.63	low	1.04	polymorphism	1	benign
Tumor suppressor	BRCA2	ENST00000380152	ENSP00000369497	N517I	1	13	32907165	A	T	SNV	http://www.umd.be/BRCA2/	http://www.umd.be/BRCA2/														3 - UV		uncertain							Passenger	0.564	Passenger	0.624	Passenger	0.422	PASSENGER/OTHER	5.75	TOLERATED	5.75	low	0.895	polymorphism	1	benign
Tumor suppressor	BRCA2	ENST00000380152	ENSP00000369497	N517S	1	13	32907165	A	G	SNV	http://www.umd.be/BRCA2/	http://www.umd.be/BRCA2/														3 - UV		uncertain							Passenger	0.518	Passenger	0.486	Passenger	0.356	PASSENGER/OTHER	5.96	TOLERATED	5.96	neutral	-0.805	polymorphism	1	benign
Tumor suppressor	BRCA2	ENST00000380152	ENSP00000369497	N528S	1	13	32907198	A	G	SNV	http://www.umd.be/BRCA2/	http://www.umd.be/BRCA2/														3 - UV		uncertain							Passenger	0.518	Passenger	0.468	Passenger	0.328	PASSENGER/OTHER	5.86	TOLERATED	5.86	low	1.935	polymorphism	1	benign
Tumor suppressor	BRCA2	ENST00000380152	ENSP00000369497	N556D	1	13	32907281	A	G	SNV	http://www.umd.be/BRCA2/	http://www.umd.be/BRCA2/														3 - UV		uncertain							Passenger	0.426	Passenger	0.514	Passenger	0.326	PASSENGER/OTHER	5.97	TOLERATED	5.97	neutral	-0.55	polymorphism	1	benign
Tumor suppressor	BRCA2	ENST00000380152	ENSP00000369497	N56T	1	13	32893313	A	C	SNV	http://www.umd.be/BRCA2/	http://www.umd.be/BRCA2/														1 - Neutral		neutral							Passenger	0.778	Passenger	0.788	Passenger	0.572	PASSENGER/OTHER	5.84	TOLERATED	5.84	neutral	0	polymorphism	1	benign
Tumor suppressor	BRCA2	ENST00000380152	ENSP00000369497	N588D	1	13	32907377	A	G	SNV	http://www.umd.be/BRCA2/	http://www.umd.be/BRCA2/														3 - UV		uncertain							Passenger	0.464	Passenger	0.556	Passenger	0.326	PASSENGER/OTHER	5.86	TOLERATED	5.86	neutral	0.69	polymorphism	0.99946	benign
Tumor suppressor	BRCA2	ENST00000380152	ENSP00000369497	N60S	1	13	32893325	A	G	SNV	http://www.umd.be/BRCA2/	http://www.umd.be/BRCA2/														3 - UV		uncertain					CANCER		Passenger	0.69	Passenger	0.554	Passenger	0.376	PASSENGER/OTHER	5.61	TOLERATED	5.61	low	1.845	polymorphism	1	possibly damaging
Tumor suppressor	BRCA2	ENST00000380152	ENSP00000369497	N825D	1	13	32910965	A	G	SNV	http://www.umd.be/BRCA2/	http://www.umd.be/BRCA2/														3 - UV		uncertain							Passenger	0.498	Passenger	0.584	Passenger	0.418	PASSENGER/OTHER	-0.25	TOLERATED	-0.25	low	1.445	polymorphism	0.999998	possibly damaging
Tumor suppressor	BRCA2	ENST00000380152	ENSP00000369497	N830I	1	13	32910981	A	T	SNV	http://www.umd.be/BRCA2/	http://www.umd.be/BRCA2/														3 - UV		uncertain							Passenger	0.464	Passenger	0.56	Passenger	0.344	PASSENGER/OTHER	-0.14	TOLERATED	-0.14	low	1.04	polymorphism	1	benign
Tumor suppressor	BRCA2	ENST00000380152	ENSP00000369497	N924I	1	13	32911263	A	T	SNV	http://www.umd.be/BRCA2/	http://www.umd.be/BRCA2/														3 - UV		uncertain							Passenger	0.368	Passenger	0.476	Driver	0.25	PASSENGER/OTHER	-0.52	TOLERATED	0.06	low	1.585	polymorphism	1	probably damaging
Tumor suppressor	BRCA2	ENST00000380152	ENSP00000369497	N978S	1	13	32911425	A	G	SNV	http://www.umd.be/BRCA2/	http://www.umd.be/BRCA2/														3 - UV		uncertain							Passenger	0.398	Passenger	0.368	Driver	0.208	PASSENGER/OTHER	0.7	TOLERATED	1.02	low	1.04	polymorphism	1	benign
Tumor suppressor	BRCA2	ENST00000380152	ENSP00000369497	N986D	1	13	32911448	A	G	SNV	http://www.umd.be/BRCA2/	http://www.umd.be/BRCA2/														3 - UV		uncertain							Passenger	0.374	Passenger	0.478	Driver	0.238	PASSENGER/OTHER	0.33	TOLERATED	0.65	low	1.495	polymorphism	1	possibly damaging
Tumor suppressor	BRCA2	ENST00000380152	ENSP00000369497	N987I	1	13	32911452	A	T	SNV	http://www.umd.be/BRCA2/	http://www.umd.be/BRCA2/														1 - Neutral		neutral				Polymorphism			Passenger	0.326	Passenger	0.42	Driver	0.264	PASSENGER/OTHER	0.3	TOLERATED	0.62	low	1.385	polymorphism	1	possibly damaging
Tumor suppressor	BRCA2	ENST00000380152	ENSP00000369497	Q1063R	1	13	32911680	A	G	SNV	http://www.umd.be/BRCA2/	http://www.umd.be/BRCA2/														3 - UV		uncertain							Passenger	0.554	Passenger	0.506	Passenger	0.382	PASSENGER/OTHER	5.68	TOLERATED	5.68	low	1.935	polymorphism	0.998607	possibly damaging
Tumor suppressor	BRCA2	ENST00000380152	ENSP00000369497	Q1073R	1	13	32911710	A	G	SNV	http://www.umd.be/BRCA2/	http://www.umd.be/BRCA2/														3 - UV		uncertain							Passenger	0.546	Passenger	0.476	Passenger	0.366	PASSENGER/OTHER	5.5	TOLERATED	5.5	medium	1.995	polymorphism	1	possibly damaging
Tumor suppressor	BRCA2	ENST00000380152	ENSP00000369497	Q1138L	1	13	32911905	A	T	SNV	http://www.umd.be/BRCA2/	http://www.umd.be/BRCA2/														3 - UV		uncertain							Passenger	0.406	Passenger	0.478	Passenger	0.334	PASSENGER/OTHER	5.2	TOLERATED	5.2	medium	2.36	polymorphism	1	benign
Tumor suppressor	BRCA2	ENST00000380152	ENSP00000369497	Q1148R	1	13	32911935	A	G	SNV	http://www.umd.be/BRCA2/	http://www.umd.be/BRCA2/														3 - UV		uncertain							Passenger	0.508	Passenger	0.458	Passenger	0.352	PASSENGER/OTHER	5.73	TOLERATED	5.73	medium	2.125	polymorphism	0.999988	possibly damaging
Tumor suppressor	BRCA2	ENST00000380152	ENSP00000369497	Q1175P	1	13	32912016	A	C	SNV	http://www.umd.be/BRCA2/	http://www.umd.be/BRCA2/														3 - UV		uncertain							Passenger	0.452	Passenger	0.496	Driver	0.222	PASSENGER/OTHER	5.61	TOLERATED	5.61	medium	2.215	polymorphism	1	probably damaging
Tumor suppressor	BRCA2	ENST00000380152	ENSP00000369497	Q1396R	1	13	32912679	A	G	SNV	http://www.umd.be/BRCA2/	http://www.umd.be/BRCA2/														1 - Neutral		neutral							Passenger	0.56	Passenger	0.478	Passenger	0.414	PASSENGER/OTHER	5.87	TOLERATED	5.87	neutral	0.69	polymorphism	0.999948	benign
Tumor suppressor	BRCA2	ENST00000380152	ENSP00000369497	Q1507R	1	13	32913012	A	G	SNV	http://www.umd.be/BRCA2/	http://www.umd.be/BRCA2/														3 - UV		uncertain							Passenger	0.532	Passenger	0.512	Passenger	0.404	PASSENGER/OTHER	5.54	TOLERATED	5.54	low	1.545	polymorphism	1	possibly damaging
Tumor suppressor	BRCA2	ENST00000380152	ENSP00000369497	Q1551R	1	13	32913144	A	G	SNV	http://www.umd.be/BRCA2/	http://www.umd.be/BRCA2/														3 - UV		uncertain							Passenger	0.552	Passenger	0.46	Passenger	0.458	PASSENGER/OTHER	5.8	TOLERATED	5.8	low	1.79	polymorphism	1	benign
Tumor suppressor	BRCA2	ENST00000380152	ENSP00000369497	Q1562H	1	13	32913178	A	T	SNV	http://www.umd.be/BRCA2/	http://www.umd.be/BRCA2/														3 - UV		uncertain							Passenger	0.506	Passenger	0.548	Passenger	0.412	PASSENGER/OTHER	5.74	TOLERATED	5.74	low	1.735	polymorphism	1	possibly damaging
Tumor suppressor	BRCA2	ENST00000380152	ENSP00000369497	Q1994R	1	13	32914473	A	G	SNV	http://www.umd.be/BRCA2/	http://www.umd.be/BRCA2/														3 - UV		uncertain							Passenger	0.488	Passenger	0.546	Passenger	0.476	CANCER	-1.49	TOLERATED	-0.84	medium	2.015	polymorphism	0.999364	benign
Tumor suppressor	BRCA2	ENST00000380152	ENSP00000369497	Q1998R	1	13	32914485	A	G	SNV	http://www.umd.be/BRCA2/	http://www.umd.be/BRCA2/														3 - UV		uncertain							Passenger	0.47	Passenger	0.522	Passenger	0.458	CANCER	-1.54	TOLERATED	-0.89	medium	2.135	polymorphism	1	possibly damaging
Tumor suppressor	BRCA2	ENST00000380152	ENSP00000369497	Q2163H	1	13	32914981	A	T	SNV	http://www.umd.be/BRCA2/	http://www.umd.be/BRCA2/														3 - UV		uncertain							Passenger	0.45	Passenger	0.51	Passenger	0.346	CANCER	-1.32	TOLERATED	-1.32	low	1.7	polymorphism	1	benign
Tumor suppressor	BRCA2	ENST00000380152	ENSP00000369497	Q2829R	1	13	32944693	A	G	SNV	http://www.umd.be/BRCA2/	http://www.umd.be/BRCA2/														5 - Causal		non-neutral							Passenger	0.392	Passenger	0.324	Driver	0.272	PASSENGER/OTHER	0.5	TOLERATED	-0.67	medium	1.955	disease_causing	0.999735	probably damaging
Tumor suppressor	BRCA2	ENST00000380152	ENSP00000369497	Q2858R	1	13	32945178	A	G	SNV	http://www.umd.be/BRCA2/	http://www.umd.be/BRCA2/														3 - UV		uncertain							Passenger	0.49	Passenger	0.368	Passenger	0.332	PASSENGER/OTHER	-0.02	TOLERATED	-0.02	medium	2.125	disease_causing	0.998025	probably damaging
Tumor suppressor	BRCA2	ENST00000380152	ENSP00000369497	Q2945R	1	13	32953533	A	G	SNV	http://www.umd.be/BRCA2/	http://www.umd.be/BRCA2/														3 - UV		uncertain							Passenger	0.426	Passenger	0.334	Passenger	0.344	PASSENGER/OTHER	0.6	TOLERATED	0.19	low	1.89	disease_causing	0.915768	possibly damaging
Tumor suppressor	BRCA2	ENST00000380152	ENSP00000369497	Q321H	1	13	32906578	A	T	SNV	TCGAPanCancer	Literature	COSM256411															uncertain							Passenger	0.656	Passenger	0.67	Passenger	0.496	PASSENGER/OTHER	5.49	TOLERATED	5.49	low	1.445	polymorphism	1	benign
Tumor suppressor	BRCA2	ENST00000380152	ENSP00000369497	Q3227R	1	13	32972330	A	G	SNV	http://www.umd.be/BRCA2/	http://www.umd.be/BRCA2/														3 - UV		uncertain							Passenger	0.424	Passenger	0.412	Passenger	0.326	PASSENGER/OTHER	5.82	TOLERATED	5.82	low	1.67	polymorphism	1	benign
Tumor suppressor	BRCA2	ENST00000380152	ENSP00000369497	Q3299R	1	13	32972546	A	G	SNV	TCGAPanCancer	Literature																uncertain							Passenger	0.464	Passenger	0.462	Passenger	0.394	PASSENGER/OTHER	5.67	TOLERATED	5.67	low	1.91	polymorphism	0.564416	possibly damaging
Tumor suppressor	BRCA2	ENST00000380152	ENSP00000369497	Q347R	1	13	32906655	A	G	SNV	http://www.umd.be/BRCA2/	http://www.umd.be/BRCA2/														3 - UV		uncertain							Passenger	0.562	Passenger	0.446	Passenger	0.382	PASSENGER/OTHER	5.78	TOLERATED	5.78	low	0.97	polymorphism	1	possibly damaging
Tumor suppressor	BRCA2	ENST00000380152	ENSP00000369497	Q713L	1	13	32910630	A	T	SNV	http://www.umd.be/BRCA2/	http://www.umd.be/BRCA2/														3 - UV		uncertain							Passenger	0.4	Passenger	0.518	Passenger	0.406	PASSENGER/OTHER	-0.21	TOLERATED	-0.21	medium	2.19	polymorphism	1	benign
Tumor suppressor	BRCA2	ENST00000380152	ENSP00000369497	Q716P	1	13	32910639	A	C	SNV	http://www.umd.be/BRCA2/	http://www.umd.be/BRCA2/														3 - UV		uncertain							Passenger	0.412	Passenger	0.568	Driver	0.27	PASSENGER/OTHER	0.55	TOLERATED	0.87	low	0.895	polymorphism	1	benign
Tumor suppressor	BRCA2	ENST00000380152	ENSP00000369497	R1329S	1	13	32912479	A	T	SNV	http://www.umd.be/BRCA2/	http://www.umd.be/BRCA2/														3 - UV		uncertain							Passenger	0.444	Passenger	0.524	Driver	0.242	PASSENGER/OTHER	5.85	TOLERATED	5.85	low	1.3	polymorphism	1	possibly damaging
Tumor suppressor	BRCA2	ENST00000380152	ENSP00000369497	R1694G	1	13	32913572	A	G	SNV	http://www.umd.be/BRCA2/	http://www.umd.be/BRCA2/														3 - UV		uncertain							Passenger	0.478	Passenger	0.462	Driver	0.244	CANCER	-1.56	TOLERATED	-0.91	low	1.495	polymorphism	0.992913	possibly damaging
Tumor suppressor	BRCA2	ENST00000380152	ENSP00000369497	R2099G	1	13	32914787	A	G	SNV	http://www.umd.be/BRCA2/	http://www.umd.be/BRCA2/														3 - UV		uncertain							Passenger	0.418	Passenger	0.47	Driver	0.286	PASSENGER/OTHER	5.79	TOLERATED	5.79	medium	1.95	polymorphism	1	benign
Tumor suppressor	BRCA2	ENST00000380152	ENSP00000369497	R2319S	1	13	32920983	A	T	SNV	http://www.umd.be/BRCA2/	http://www.umd.be/BRCA2/														3 - UV		uncertain							Passenger	0.372	Passenger	0.422	Driver	0.16	CANCER	-1.33	TOLERATED	-1.33	neutral	0.505	polymorphism	0.871308	benign
Tumor suppressor	BRCA2	ENST00000380152	ENSP00000369497	R2645G	1	13	32936787	A	G	SNV	http://www.umd.be/BRCA2/	http://www.umd.be/BRCA2/														3 - UV		uncertain							Driver	0.294	Passenger	0.344	Driver	0.23	PASSENGER/OTHER	-0.6	DAMAGING	-2.06	medium	2.1	disease_causing	0.941042	probably damaging
Tumor suppressor	BRCA2	ENST00000380152	ENSP00000369497	R2659G	1	13	32936829	A	G	SNV	http://www.umd.be/BRCA2/	http://www.umd.be/BRCA2/														3 - UV		uncertain							Driver	0.124	Driver	0.2	Driver	0.11	CANCER	-1.33	DAMAGING	-2.79	medium	3.09	disease_causing	0.999998	probably damaging
Tumor suppressor	BRCA2	ENST00000380152	ENSP00000369497	R2824S	1	13	32944679	A	T	SNV	TCGAPanCancer	Literature	COSM551292															uncertain							Driver	0.158	Driver	0.288	Driver	0.104	PASSENGER/OTHER	-0.1	TOLERATED	-1.27	medium	2.045	disease_causing	0.999907	probably damaging
Tumor suppressor	BRCA2	ENST00000380152	ENSP00000369497	R3269G	1	13	32972455	A	G	SNV	http://www.umd.be/BRCA2/	http://www.umd.be/BRCA2/														3 - UV		uncertain							Driver	0.226	Driver	0.236	Driver	0.158	PASSENGER/OTHER	5.37	TOLERATED	5.37	medium	1.955	disease_causing	0.917476	probably damaging
Tumor suppressor	BRCA2	ENST00000380152	ENSP00000369497	S1248R	1	13	32912234	A	C	SNV	http://www.umd.be/BRCA2/	http://www.umd.be/BRCA2/														3 - UV		uncertain							Passenger	0.514	Passenger	0.618	Passenger	0.464	PASSENGER/OTHER	5.6	TOLERATED	5.6	medium	2.175	polymorphism	1	benign
Tumor suppressor	BRCA2	ENST00000380152	ENSP00000369497	S1342R	1	13	32912516	A	C	SNV	http://www.umd.be/BRCA2/	http://www.umd.be/BRCA2/														3 - UV		uncertain							Passenger	0.572	Passenger	0.616	Passenger	0.384	PASSENGER/OTHER	5.78	TOLERATED	5.78	low	1.89	polymorphism	1	benign
Tumor suppressor	BRCA2	ENST00000380152	ENSP00000369497	S1748R	1	13	32913734	A	C	SNV	http://www.umd.be/BRCA2/	http://www.umd.be/BRCA2/														3 - UV		uncertain							Passenger	0.588	Passenger	0.62	Passenger	0.368	PASSENGER/OTHER	5.72	TOLERATED	5.72	low	1.155	polymorphism	1	benign
Tumor suppressor	BRCA2	ENST00000380152	ENSP00000369497	S1786G	1	13	32913848	A	G	SNV	http://www.umd.be/BRCA2/	http://www.umd.be/BRCA2/														3 - UV		uncertain							Passenger	0.54	Passenger	0.542	Passenger	0.356	PASSENGER/OTHER	5.89	TOLERATED	5.89	low	0.805	polymorphism	1	benign
Tumor suppressor	BRCA2	ENST00000380152	ENSP00000369497	S1816R	1	13	32913938	A	C	SNV	http://www.umd.be/BRCA2/	http://www.umd.be/BRCA2/														3 - UV		uncertain							Passenger	0.596	Passenger	0.62	Passenger	0.516	PASSENGER/OTHER	5.82	TOLERATED	5.82	low	1.1	polymorphism	1	benign
Tumor suppressor	BRCA2	ENST00000380152	ENSP00000369497	S1926R	1	13	32914268	A	C	SNV	http://www.umd.be/BRCA2/	http://www.umd.be/BRCA2/														3 - UV		uncertain							Passenger	0.484	Passenger	0.524	Passenger	0.372	PASSENGER/OTHER	-0.66	TOLERATED	-0.98	medium	2.14	polymorphism	1	possibly damaging
Tumor suppressor	BRCA2	ENST00000380152	ENSP00000369497	S1979R	1	13	32914427	A	C	SNV	http://www.umd.be/BRCA2/	http://www.umd.be/BRCA2/														3 - UV		uncertain				Polymorphism			Passenger	0.468	Passenger	0.518	Passenger	0.302	CANCER	-1.45	TOLERATED	-0.8	medium	2.045	disease_causing	0.877277	possibly damaging
Tumor suppressor	BRCA2	ENST00000380152	ENSP00000369497	S2006G	1	13	32914508	A	G	SNV	http://www.umd.be/BRCA2/	http://www.umd.be/BRCA2/														3 - UV		uncertain							Passenger	0.536	Passenger	0.578	Passenger	0.322	PASSENGER/OTHER	5.64	TOLERATED	5.64	low	0.975	polymorphism	1	benign
Tumor suppressor	BRCA2	ENST00000380152	ENSP00000369497	S2091R	1	13	32914763	A	C	SNV	http://www.umd.be/BRCA2/	http://www.umd.be/BRCA2/														3 - UV		uncertain							Passenger	0.622	Passenger	0.62	Passenger	0.388	PASSENGER/OTHER	5.87	TOLERATED	5.87	neutral	0.69	polymorphism	1	benign
Tumor suppressor	BRCA2	ENST00000380152	ENSP00000369497	S2247G	1	13	32915231	A	G	SNV	http://www.umd.be/BRCA2/	http://www.umd.be/BRCA2/														3 - UV		uncertain							Passenger	0.396	Passenger	0.416	Driver	0.242	CANCER	-1.29	TOLERATED	-1.29	medium	2.08	polymorphism	1	benign
Tumor suppressor	BRCA2	ENST00000380152	ENSP00000369497	S2705G	1	13	32937452	A	G	SNV	http://www.umd.be/BRCA2/	http://www.umd.be/BRCA2/														3 - UV		uncertain							Passenger	0.4	Passenger	0.468	Driver	0.29	CANCER	-1.09	TOLERATED	-1.41	neutral	0.11	polymorphism	1	benign
Tumor suppressor	BRCA2	ENST00000380152	ENSP00000369497	S2810G	1	13	32944635	A	G	SNV	http://www.umd.be/BRCA2/	http://www.umd.be/BRCA2/														3 - UV		uncertain							Passenger	0.338	Passenger	0.434	Driver	0.19	PASSENGER/OTHER	0.54	TOLERATED	-0.63	neutral	0.755	disease_causing	0.637976	benign
Tumor suppressor	BRCA2	ENST00000380152	ENSP00000369497	S3058R	1	13	32954198	A	C	SNV	http://www.umd.be/BRCA2/	http://www.umd.be/BRCA2/														3 - UV		uncertain							Passenger	0.45	Passenger	0.514	Passenger	0.306	CANCER	-1.39	DAMAGING	-1.58	low	1.245	polymorphism	0.999943	benign
Tumor suppressor	BRCA2	ENST00000380152	ENSP00000369497	S326R	1	13	32906591	A	C	SNV	http://www.umd.be/BRCA2/	http://www.umd.be/BRCA2/														1 - Neutral		neutral				Disease	CANCER		Passenger	0.592	Passenger	0.61	Passenger	0.446	PASSENGER/OTHER	5.76	TOLERATED	5.76	neutral	0.695	polymorphism	1	benign
Tumor suppressor	BRCA2	ENST00000380152	ENSP00000369497	S3396R	1	13	32972836	A	C	SNV	TCGAPanCancer	Literature	COSM946889															uncertain							Passenger	0.452	Passenger	0.534	Passenger	0.37	PASSENGER/OTHER	5.78	TOLERATED	5.78	neutral	0.695	polymorphism	1	benign
Tumor suppressor	BRCA2	ENST00000380152	ENSP00000369497	S749G	1	13	32910737	A	G	SNV	http://www.umd.be/BRCA2/	http://www.umd.be/BRCA2/														3 - UV		uncertain							Passenger	0.412	Passenger	0.474	Driver	0.262	PASSENGER/OTHER	-0.22	TOLERATED	-0.22	low	1.645	polymorphism	1	benign
Tumor suppressor	BRCA2	ENST00000380152	ENSP00000369497	T1067A	1	13	32911691	A	G	SNV	TCGAPanCancer	Literature	COSM946786															uncertain							Passenger	0.514	Passenger	0.44	Passenger	0.43	PASSENGER/OTHER	5.81	TOLERATED	5.81	low	1.905	polymorphism	1	benign
Tumor suppressor	BRCA2	ENST00000380152	ENSP00000369497	T10A	1	13	32890625	A	G	SNV	http://www.umd.be/BRCA2/	http://www.umd.be/BRCA2/														3 - UV		uncertain							Passenger	0.552	Passenger	0.456	Passenger	0.418	PASSENGER/OTHER	5.28	TOLERATED	5.28	low	1.795	polymorphism	0.731168	possibly damaging
Tumor suppressor	BRCA2	ENST00000380152	ENSP00000369497	T1251A	1	13	32912243	A	G	SNV	http://www.umd.be/BRCA2/	http://www.umd.be/BRCA2/														3 - UV		uncertain							Passenger	0.566	Passenger	0.522	Passenger	0.468	PASSENGER/OTHER	5.78	TOLERATED	5.78	low	1.725	polymorphism	1	benign
Tumor suppressor	BRCA2	ENST00000380152	ENSP00000369497	T1304A	1	13	32912402	A	G	SNV	http://www.umd.be/BRCA2/	http://www.umd.be/BRCA2/														3 - UV		uncertain							Passenger	0.566	Passenger	0.582	Passenger	0.448	PASSENGER/OTHER	5.91	TOLERATED	5.91	neutral	0.69	polymorphism	1	benign
Tumor suppressor	BRCA2	ENST00000380152	ENSP00000369497	T1310P	1	13	32912420	A	C	SNV	http://www.umd.be/BRCA2/	http://www.umd.be/BRCA2/														3 - UV		uncertain							Passenger	0.5	Passenger	0.568	Passenger	0.308	PASSENGER/OTHER	5.78	TOLERATED	5.78	low	1.445	polymorphism	1	benign
Tumor suppressor	BRCA2	ENST00000380152	ENSP00000369497	T1317S	1	13	32912441	A	T	SNV	http://www.umd.be/BRCA2/	http://www.umd.be/BRCA2/														3 - UV		uncertain							Passenger	0.544	Passenger	0.594	Driver	0.296	PASSENGER/OTHER	5.72	TOLERATED	5.72	low	1.845	polymorphism	1	benign
Tumor suppressor	BRCA2	ENST00000380152	ENSP00000369497	T1557S	1	13	32913161	A	T	SNV	http://www.umd.be/BRCA2/	http://www.umd.be/BRCA2/														3 - UV		uncertain							Passenger	0.552	Passenger	0.62	Passenger	0.31	PASSENGER/OTHER	5.73	TOLERATED	5.73	low	1.795	polymorphism	1	benign
Tumor suppressor	BRCA2	ENST00000380152	ENSP00000369497	T1723A	1	13	32913659	A	G	SNV	http://www.umd.be/BRCA2/	http://www.umd.be/BRCA2/														3 - UV		uncertain							Passenger	0.59	Passenger	0.534	Passenger	0.454	PASSENGER/OTHER	5.85	TOLERATED	5.85	neutral	0.55	polymorphism	1	benign
Tumor suppressor	BRCA2	ENST00000380152	ENSP00000369497	T1785S	1	13	32913845	A	T	SNV	http://www.umd.be/BRCA2/	http://www.umd.be/BRCA2/														3 - UV		uncertain							Passenger	0.63	Passenger	0.694	Passenger	0.342	PASSENGER/OTHER	5.71	TOLERATED	5.71	low	1.87	polymorphism	1	benign
Tumor suppressor	BRCA2	ENST00000380152	ENSP00000369497	T2250A	1	13	32915240	A	G	SNV	http://www.umd.be/BRCA2/	http://www.umd.be/BRCA2/														1 - Neutral		neutral							Passenger	0.516	Passenger	0.452	Passenger	0.356	CANCER	-1.03	TOLERATED	-1.03	neutral	0	polymorphism	1	benign
Tumor suppressor	BRCA2	ENST00000380152	ENSP00000369497	T2881A	1	13	32950815	A	G	SNV	http://www.umd.be/BRCA2/	http://www.umd.be/BRCA2/														3 - UV		uncertain							Passenger	0.428	Passenger	0.396	Passenger	0.322	PASSENGER/OTHER	0.67	TOLERATED	0.26	neutral	-0.18	polymorphism	1	benign
Tumor suppressor	BRCA2	ENST00000380152	ENSP00000369497	T2968A	1	13	32953601	A	G	SNV	http://www.umd.be/BRCA2/	http://www.umd.be/BRCA2/														3 - UV		uncertain							Passenger	0.388	Passenger	0.376	Passenger	0.33	PASSENGER/OTHER	0.59	TOLERATED	-0.58	low	1.5	polymorphism	1	benign
Tumor suppressor	BRCA2	ENST00000380152	ENSP00000369497	T3085A	1	13	32954279	A	G	SNV	TCGAPanCancer	Literature	COSM274160															uncertain							Passenger	0.438	Passenger	0.452	Passenger	0.334	CANCER	-1.28	TOLERATED	-1.48	neutral	0.46	polymorphism	0.984742	benign
Tumor suppressor	BRCA2	ENST00000380152	ENSP00000369497	T3195A	1	13	32971116	A	G	SNV	http://www.umd.be/BRCA2/	http://www.umd.be/BRCA2/														3 - UV		uncertain							Passenger	0.534	Passenger	0.466	Passenger	0.418	PASSENGER/OTHER	5.91	TOLERATED	5.91	low	1.445	polymorphism	1	benign
Tumor suppressor	BRCA2	ENST00000380152	ENSP00000369497	T3204A	1	13	32971143	A	G	SNV	http://www.umd.be/BRCA2/	http://www.umd.be/BRCA2/														3 - UV		uncertain							Passenger	0.496	Passenger	0.434	Passenger	0.362	PASSENGER/OTHER	5.81	TOLERATED	5.81	low	1.04	polymorphism	1	benign
Tumor suppressor	BRCA2	ENST00000380152	ENSP00000369497	T3349A	1	13	32972695	A	G	SNV	http://www.umd.be/BRCA2/	http://www.umd.be/BRCA2/														1 - Neutral		neutral							Driver	0.258	Driver	0.296	Driver	0.286	PASSENGER/OTHER	5.16	TOLERATED	5.16	medium	2.33	disease_causing	0.999886	probably damaging
Tumor suppressor	BRCA2	ENST00000380152	ENSP00000369497	T3387S	1	13	32972809	A	T	SNV	http://www.umd.be/BRCA2/	http://www.umd.be/BRCA2/														3 - UV		uncertain							Passenger	0.468	Passenger	0.47	Driver	0.278	PASSENGER/OTHER	5.8	TOLERATED	5.8	low	1.1	polymorphism	1	benign
Tumor suppressor	BRCA2	ENST00000380152	ENSP00000369497	T3411A	1	13	32972881	A	G	SNV	http://www.umd.be/BRCA2/	http://www.umd.be/BRCA2/														3 - UV		uncertain							Passenger	0.436	Passenger	0.332	Driver	0.262	PASSENGER/OTHER	5.72	TOLERATED	5.72	neutral	0.55	polymorphism	1	benign
Tumor suppressor	BRCA2	ENST00000380152	ENSP00000369497	T491S	1	13	32907086	A	T	SNV	http://www.umd.be/BRCA2/	http://www.umd.be/BRCA2/														3 - UV		uncertain							Passenger	0.526	Passenger	0.638	Passenger	0.344	PASSENGER/OTHER	5.76	TOLERATED	5.76	low	1.295	polymorphism	1	benign
Tumor suppressor	BRCA2	ENST00000380152	ENSP00000369497	T582P	1	13	32907359	A	C	SNV	http://www.umd.be/BRCA2/	http://www.umd.be/BRCA2/														1 - Neutral		neutral				Polymorphism			Passenger	0.41	Passenger	0.55	Passenger	0.314	PASSENGER/OTHER	5.75	TOLERATED	5.75	low	1.905	polymorphism	1	probably damaging
Tumor suppressor	BRCA2	ENST00000380152	ENSP00000369497	T598A	1	13	32907407	A	G	SNV	http://www.umd.be/BRCA2/	http://www.umd.be/BRCA2/														1 - Neutral		neutral				Polymorphism			Passenger	0.458	Passenger	0.434	Passenger	0.34	PASSENGER/OTHER	5.95	TOLERATED	5.95	low	1.23	polymorphism	1	benign
Tumor suppressor	BRCA2	ENST00000380152	ENSP00000369497	T630A	1	13	32907503	A	G	SNV	http://www.umd.be/BRCA2/	http://www.umd.be/BRCA2/	COSM1562301													3 - UV		uncertain							Passenger	0.406	Passenger	0.446	Driver	0.296	PASSENGER/OTHER	5.75	TOLERATED	5.75	medium	2.14	polymorphism	1	benign
Tumor suppressor	BRCA2	ENST00000380152	ENSP00000369497	T656A	1	13	32910458	A	G	SNV	http://www.umd.be/BRCA2/	http://www.umd.be/BRCA2/														3 - UV		uncertain							Passenger	0.48	Passenger	0.486	Passenger	0.346	PASSENGER/OTHER	5.68	TOLERATED	5.68	low	1.01	polymorphism	1	benign
Tumor suppressor	BRCA2	ENST00000380152	ENSP00000369497	T774A	1	13	32910812	A	G	SNV	http://www.umd.be/BRCA2/	http://www.umd.be/BRCA2/														3 - UV		uncertain							Passenger	0.466	Passenger	0.458	Passenger	0.328	PASSENGER/OTHER	-0.03	TOLERATED	-0.03	neutral	-0.69	polymorphism	1	benign
Tumor suppressor	BRCA2	ENST00000380152	ENSP00000369497	T87S	1	13	32893405	A	T	SNV	http://www.umd.be/BRCA2/	http://www.umd.be/BRCA2/														3 - UV		uncertain							Passenger	0.794	Passenger	0.792	Passenger	0.404	PASSENGER/OTHER	5.63	TOLERATED	5.63	low	1.735	polymorphism	1	benign
Tumor suppressor	BRCA2	ENST00000380152	ENSP00000369497	Y1569C	1	13	32913198	A	G	SNV	TCGAPanCancer	Literature	COSM946809															uncertain							Passenger	0.516	Passenger	0.486	Passenger	0.374	PASSENGER/OTHER	5.87	TOLERATED	5.87	neutral	0.69	polymorphism	1	benign
Tumor suppressor	BRCA2	ENST00000380152	ENSP00000369497	Y1710C	1	13	32913621	A	G	SNV	http://www.umd.be/BRCA2/	http://www.umd.be/BRCA2/														3 - UV		uncertain							Passenger	0.51	Passenger	0.432	Passenger	0.346	PASSENGER/OTHER	5.76	TOLERATED	5.76	low	1.87	polymorphism	1	benign
Tumor suppressor	BRCA2	ENST00000380152	ENSP00000369497	Y1757C	1	13	32913762	A	G	SNV	http://www.umd.be/BRCA2/	http://www.umd.be/BRCA2/														3 - UV		uncertain							Passenger	0.502	Passenger	0.416	Passenger	0.376	PASSENGER/OTHER	5.6	TOLERATED	5.6	low	1.5	polymorphism	1	benign
Tumor suppressor	BRCA2	ENST00000380152	ENSP00000369497	Y2222C	1	13	32915157	A	G	SNV	http://www.umd.be/BRCA2/	http://www.umd.be/BRCA2/														3 - UV		uncertain				Disease	CANCER		Passenger	0.446	Driver	0.294	Driver	0.24	CANCER	-1.21	TOLERATED	-1.21	neutral	0.68	polymorphism	0.99991	benign
Tumor suppressor	BRCA2	ENST00000380152	ENSP00000369497	Y2363C	1	13	32929078	A	G	SNV	http://www.umd.be/BRCA2/	http://www.umd.be/BRCA2/														3 - UV		uncertain							Passenger	0.324	Driver	0.29	Driver	0.238	CANCER	-1.17	TOLERATED	-1.17	low	1.1	polymorphism	1	benign
Tumor suppressor	BRCA2	ENST00000380152	ENSP00000369497	Y2601C	1	13	32932063	A	G	SNV	http://www.umd.be/BRCA2/	http://www.umd.be/BRCA2/														5 - Causal		non-neutral							Driver	0.244	Driver	0.246	Driver	0.152	PASSENGER/OTHER	-0.69	DAMAGING	-2.15	medium	2.67	disease_causing	0.999481	probably damaging
Tumor suppressor	BRCA2	ENST00000380152	ENSP00000369497	Y2624C	1	13	32936725	A	G	SNV	http://www.umd.be/BRCA2/	http://www.umd.be/BRCA2/														3 - UV		uncertain							Driver	0.256	Driver	0.246	Driver	0.166	CANCER	-1.07	DAMAGING	-2.53	medium	3.005	disease_causing	1	probably damaging
Tumor suppressor	BRCA2	ENST00000380152	ENSP00000369497	Y2660C	1	13	32937318	A	G	SNV	TCGAPanCancer	Literature	COSM696725															uncertain							Driver	0.174	Driver	0.29	Driver	0.164	CANCER	-1.39	DAMAGING	-2.85	medium	2.74	disease_causing	1	probably damaging
Tumor suppressor	BRCA2	ENST00000380152	ENSP00000369497	Y2726C	1	13	32937516	A	G	SNV	http://www.umd.be/BRCA2/	http://www.umd.be/BRCA2/														3 - UV		uncertain							Driver	0.26	Driver	0.28	Driver	0.184	CANCER	-3.4	DAMAGING	-3.72	medium	3.39	disease_causing	0.999999	probably damaging
Tumor suppressor	BRCA2	ENST00000380152	ENSP00000369497	Y296C	1	13	32906502	A	G	SNV	http://www.umd.be/BRCA2/	http://www.umd.be/BRCA2/														3 - UV		uncertain							Passenger	0.55	Passenger	0.514	Passenger	0.494	PASSENGER/OTHER	5.98	TOLERATED	5.98	neutral	0.55	polymorphism	1	benign
Tumor suppressor	BRCA2	ENST00000380152	ENSP00000369497	Y3035S	1	13	32954037	A	C	SNV	http://www.umd.be/BRCA2/	http://www.umd.be/BRCA2/														3 - UV		uncertain							Driver	0.236	Passenger	0.426	Driver	0.208	PASSENGER/OTHER	0.36	TOLERATED	-0.81	medium	2.595	disease_causing	0.989444	probably damaging
Tumor suppressor	BRCA2	ENST00000380152	ENSP00000369497	Y3049S	1	13	32954172	A	C	SNV	TCGAPanCancer	Literature	COSM1477198															uncertain							Driver	0.212	Passenger	0.372	Driver	0.182	PASSENGER/OTHER	0.25	TOLERATED	-0.92	medium	2.52	disease_causing	0.943917	probably damaging
Tumor suppressor	BRCA2	ENST00000380152	ENSP00000369497	Y3092C	1	13	32968844	A	G	SNV	http://www.umd.be/BRCA2/	http://www.umd.be/BRCA2/														3 - UV		uncertain							Driver	0.252	Driver	0.242	Driver	0.168	CANCER	-2.11	DAMAGING	-2.3	medium	2.595	disease_causing	0.999692	probably damaging
Tumor suppressor	BRCA2	ENST00000380152	ENSP00000369497	Y3226C	1	13	32972327	A	G	SNV	http://www.umd.be/BRCA2/	http://www.umd.be/BRCA2/														3 - UV		uncertain							Passenger	0.328	Driver	0.262	Driver	0.178	PASSENGER/OTHER	5.78	TOLERATED	5.78	medium	1.995	polymorphism	1	benign
Tumor suppressor	BRCA2	ENST00000380152	ENSP00000369497	Y42C	1	13	32893271	A	G	SNV	http://www.umd.be/BRCA2/	http://www.umd.be/BRCA2/														1 - Neutral		neutral					CANCER		Passenger	0.598	Passenger	0.488	Passenger	0.388	PASSENGER/OTHER	5.01	TOLERATED	5.01	low	1.15	disease_causing	0.794441	benign
Tumor suppressor	BRCA2	ENST00000380152	ENSP00000369497	Y761C	1	13	32910774	A	G	SNV	http://www.umd.be/BRCA2/	http://www.umd.be/BRCA2/														3 - UV		uncertain							Passenger	0.494	Passenger	0.45	Passenger	0.346	PASSENGER/OTHER	-0.06	TOLERATED	-0.06	neutral	0.69	polymorphism	1	benign
Tumor suppressor	BRCA2	ENST00000380152	ENSP00000369497	Y828C	1	13	32910975	A	G	SNV	http://www.umd.be/BRCA2/	http://www.umd.be/BRCA2/														3 - UV		uncertain							Passenger	0.538	Passenger	0.462	Passenger	0.382	PASSENGER/OTHER	-0.07	TOLERATED	-0.07	neutral	0	polymorphism	1	benign
Tumor suppressor	BRCA2	ENST00000380152	ENSP00000369497	Y839C	1	13	32911008	A	G	SNV	http://www.umd.be/BRCA2/	http://www.umd.be/BRCA2/														3 - UV		uncertain							Passenger	0.382	Passenger	0.31	Driver	0.258	PASSENGER/OTHER	0.49	TOLERATED	0.81	low	1.095	polymorphism	1	benign
Tumor suppressor	BRCA2	ENST00000380152	ENSP00000369497	A1393V	1	13	32912670	C	T	SNV	http://www.umd.be/BRCA2/	http://www.umd.be/BRCA2/														3 - UV		uncertain							Passenger	0.624	Passenger	0.43	Passenger	0.638	PASSENGER/OTHER	5.96	TOLERATED	5.96	neutral	-0.895	polymorphism	0.999999	benign
Tumor suppressor	BRCA2	ENST00000380152	ENSP00000369497	A1799V	1	13	32913888	C	T	SNV	http://www.umd.be/BRCA2/	http://www.umd.be/BRCA2/														3 - UV		uncertain							Passenger	0.572	Passenger	0.548	Passenger	0.636	PASSENGER/OTHER	5.88	TOLERATED	5.88	neutral	0.69	polymorphism	1	benign
Tumor suppressor	BRCA2	ENST00000380152	ENSP00000369497	A1996G	1	13	32914479	C	G	SNV	http://www.umd.be/BRCA2/	http://www.umd.be/BRCA2/														3 - UV		uncertain							Passenger	0.452	Passenger	0.524	Passenger	0.332	CANCER	-2.25	DAMAGING	-1.6	medium	2.295	disease_causing	0.999898	probably damaging
Tumor suppressor	BRCA2	ENST00000380152	ENSP00000369497	A2351G	1	13	32929042	C	G	SNV	http://www.umd.be/BRCA2/	http://www.umd.be/BRCA2/														3 - UV		uncertain							Passenger	0.378	Passenger	0.416	Driver	0.23	CANCER	-1.24	TOLERATED	-1.24	medium	2.24	polymorphism	1	possibly damaging
Tumor suppressor	BRCA2	ENST00000380152	ENSP00000369497	A2534V	1	13	32930730	C	T	SNV	http://www.umd.be/BRCA2/	http://www.umd.be/BRCA2/														3 - UV		uncertain							Passenger	0.326	Driver	0.22	Passenger	0.478	PASSENGER/OTHER	-0.51	DAMAGING	-1.97	low	1.445	polymorphism	1	possibly damaging
Tumor suppressor	BRCA2	ENST00000380152	ENSP00000369497	A2643G	1	13	32936782	C	G	SNV	http://www.umd.be/BRCA2/	http://www.umd.be/BRCA2/														3 - UV		uncertain							Passenger	0.482	Passenger	0.52	Driver	0.262	PASSENGER/OTHER	-0.42	DAMAGING	-1.87	low	1.125	disease_causing	0.999963	probably damaging
Tumor suppressor	BRCA2	ENST00000380152	ENSP00000369497	A2727G	1	13	32937519	C	G	SNV	http://www.umd.be/BRCA2/	http://www.umd.be/BRCA2/														3 - UV		uncertain							Passenger	0.424	Passenger	0.53	Driver	0.264	CANCER	-1.05	TOLERATED	-1.37	neutral	0.545	polymorphism	0.919064	benign
Tumor suppressor	BRCA2	ENST00000380152	ENSP00000369497	A2864V	1	13	32945196	C	T	SNV	http://www.umd.be/BRCA2/	http://www.umd.be/BRCA2/														3 - UV		uncertain							Passenger	0.404	Passenger	0.37	Passenger	0.578	PASSENGER/OTHER	0.77	TOLERATED	0.36	low	1.245	polymorphism	0.916307	possibly damaging
Tumor suppressor	BRCA2	ENST00000380152	ENSP00000369497	A2928D	1	13	32953482	C	A	SNV	http://www.umd.be/BRCA2/	http://www.umd.be/BRCA2/														3 - UV		uncertain							Passenger	0.336	Passenger	0.49	Driver	0.204	PASSENGER/OTHER	0.32	TOLERATED	-0.1	medium	2.595	disease_causing	0.99991	probably damaging
Tumor suppressor	BRCA2	ENST00000380152	ENSP00000369497	A3029V	1	13	32954019	C	T	SNV	http://www.umd.be/BRCA2/	http://www.umd.be/BRCA2/														3 - UV		uncertain							Passenger	0.412	Passenger	0.358	Passenger	0.544	PASSENGER/OTHER	0.2	TOLERATED	-0.97	medium	2.665	disease_causing	0.998911	possibly damaging
Tumor suppressor	BRCA2	ENST00000380152	ENSP00000369497	A47V	1	13	32893286	C	T	SNV	http://www.umd.be/BRCA2/	http://www.umd.be/BRCA2/														3 - UV		uncertain							Passenger	0.746	Passenger	0.668	Passenger	0.836	PASSENGER/OTHER	5.84	TOLERATED	5.84	neutral	0.69	polymorphism	1	benign
Tumor suppressor	BRCA2	ENST00000380152	ENSP00000369497	A487E	1	13	32907075	C	A	SNV	http://www.umd.be/BRCA2/	http://www.umd.be/BRCA2/														3 - UV		uncertain							Passenger	0.516	Passenger	0.69	Passenger	0.31	PASSENGER/OTHER	5.8	TOLERATED	5.8	low	1.79	polymorphism	1	possibly damaging
Tumor suppressor	BRCA2	ENST00000380152	ENSP00000369497	A593V	1	13	32907393	C	T	SNV	http://www.umd.be/BRCA2/	http://www.umd.be/BRCA2/														3 - UV		uncertain							Passenger	0.458	Passenger	0.358	Passenger	0.558	PASSENGER/OTHER	5.82	TOLERATED	5.82	neutral	-0.235	polymorphism	0.999998	benign
Tumor suppressor	BRCA2	ENST00000380152	ENSP00000369497	A843V	1	13	32911020	C	T	SNV	TCGAPanCancer	Literature	COSM946774															uncertain							Passenger	0.5	Passenger	0.416	Passenger	0.628	PASSENGER/OTHER	0.51	TOLERATED	0.83	neutral	0.69	polymorphism	1	benign
Tumor suppressor	BRCA2	ENST00000380152	ENSP00000369497	D3095E	1	13	32968854	C	A	SNV	http://www.umd.be/BRCA2/	http://www.umd.be/BRCA2/	COSM24506													3 - UV		uncertain	DRIVER	DRIVER	DRIVER		CANCER		Driver	0.12	Driver	0.152	Driver	0.09	CANCER	-2.57	DAMAGING	-2.76	medium	2.65	disease_causing	0.987499	probably damaging
Tumor suppressor	BRCA2	ENST00000380152	ENSP00000369497	D427E	1	13	32906896	C	A	SNV	http://www.umd.be/BRCA2/	http://www.umd.be/BRCA2/														3 - UV		uncertain							Passenger	0.532	Passenger	0.604	Passenger	0.366	PASSENGER/OTHER	5.84	TOLERATED	5.84	low	1.905	polymorphism	0.999884	possibly damaging
Tumor suppressor	BRCA2	ENST00000380152	ENSP00000369497	H1101Y	1	13	32911793	C	T	SNV	http://www.umd.be/BRCA2/	http://www.umd.be/BRCA2/														3 - UV		uncertain							Passenger	0.486	Passenger	0.536	Passenger	0.616	PASSENGER/OTHER	5.65	TOLERATED	5.65	medium	2.215	polymorphism	1	benign
Tumor suppressor	BRCA2	ENST00000380152	ENSP00000369497	H1350N	1	13	32912540	C	A	SNV	TCGAPanCancer	Literature	COSM946795															uncertain							Passenger	0.494	Passenger	0.55	Driver	0.23	PASSENGER/OTHER	5.72	TOLERATED	5.72	low	1.89	polymorphism	1	benign
Tumor suppressor	BRCA2	ENST00000380152	ENSP00000369497	H1458Y	1	13	32912864	C	T	SNV	http://www.umd.be/BRCA2/	http://www.umd.be/BRCA2/														3 - UV		uncertain							Passenger	0.582	Passenger	0.596	Passenger	0.648	PASSENGER/OTHER	5.88	TOLERATED	5.88	neutral	0.345	polymorphism	1	benign
Tumor suppressor	BRCA2	ENST00000380152	ENSP00000369497	H1561N	1	13	32913173	C	A	SNV	http://www.umd.be/BRCA2/	http://www.umd.be/BRCA2/														3 - UV		uncertain				Polymorphism			Passenger	0.498	Passenger	0.602	Driver	0.258	PASSENGER/OTHER	5.8	TOLERATED	5.8	low	1.845	polymorphism	1	benign
Tumor suppressor	BRCA2	ENST00000380152	ENSP00000369497	H1752N	1	13	32913746	C	A	SNV	TCGAPanCancer	Literature																uncertain							Passenger	0.512	Passenger	0.648	Driver	0.298	PASSENGER/OTHER	5.62	TOLERATED	5.62	medium	2.125	polymorphism	1	benign
Tumor suppressor	BRCA2	ENST00000380152	ENSP00000369497	H1916Y	1	13	32914238	C	T	SNV	http://www.umd.be/BRCA2/	http://www.umd.be/BRCA2/														3 - UV		uncertain							Passenger	0.572	Passenger	0.51	Passenger	0.654	PASSENGER/OTHER	-0.14	TOLERATED	-0.46	low	1.1	polymorphism	1	benign
Tumor suppressor	BRCA2	ENST00000380152	ENSP00000369497	H1966Y	1	13	32914388	C	T	SNV	http://www.umd.be/BRCA2/	http://www.umd.be/BRCA2/														3 - UV		uncertain							Passenger	0.532	Passenger	0.586	Passenger	0.606	PASSENGER/OTHER	5.82	TOLERATED	5.82	neutral	0	polymorphism	1	benign
Tumor suppressor	BRCA2	ENST00000380152	ENSP00000369497	H2074N	1	13	32914712	C	A	SNV	http://www.umd.be/BRCA2/	http://www.umd.be/BRCA2/														2 - Likely neutral		uncertain				Polymorphism			Passenger	0.486	Passenger	0.578	Passenger	0.316	CANCER	-1.38	TOLERATED	-0.73	neutral	0.55	polymorphism	1	benign
Tumor suppressor	BRCA2	ENST00000380152	ENSP00000369497	H2248D	1	13	32915234	C	G	SNV	http://www.umd.be/BRCA2/	http://www.umd.be/BRCA2/														3 - UV		uncertain							Passenger	0.466	Passenger	0.458	Driver	0.244	CANCER	-1.29	TOLERATED	-1.29	medium	2.075	polymorphism	1	possibly damaging
Tumor suppressor	BRCA2	ENST00000380152	ENSP00000369497	H2251Y	1	13	32915243	C	T	SNV	http://www.umd.be/BRCA2/	http://www.umd.be/BRCA2/														3 - UV		uncertain							Passenger	0.424	Passenger	0.43	Passenger	0.512	CANCER	-1.16	TOLERATED	-1.16	medium	2.08	polymorphism	1	possibly damaging
Tumor suppressor	BRCA2	ENST00000380152	ENSP00000369497	I1151M	1	13	32911945	C	G	SNV	http://www.umd.be/BRCA2/	http://www.umd.be/BRCA2/														3 - UV		uncertain							Passenger	0.612	Passenger	0.692	Passenger	0.41	PASSENGER/OTHER	5.79	TOLERATED	5.79	low	1.61	polymorphism	1	possibly damaging
Tumor suppressor	BRCA2	ENST00000380152	ENSP00000369497	L1019V	1	13	32911547	C	G	SNV	http://www.umd.be/BRCA2/	http://www.umd.be/BRCA2/														1 - Neutral		neutral							Passenger	0.55	Passenger	0.516	Passenger	0.302	PASSENGER/OTHER	0.19	TOLERATED	0.84	neutral	0.625	polymorphism	0.98093	benign
Tumor suppressor	BRCA2	ENST00000380152	ENSP00000369497	L134I	1	13	32899296	C	A	SNV	http://www.umd.be/BRCA2/	http://www.umd.be/BRCA2/														3 - UV		uncertain							Passenger	0.78	Passenger	0.898	Passenger	0.69	PASSENGER/OTHER	5.9	TOLERATED	5.9	neutral	0	polymorphism	0.999966	possibly damaging
Tumor suppressor	BRCA2	ENST00000380152	ENSP00000369497	L139F	1	13	32899311	C	T	SNV	http://www.umd.be/BRCA2/	http://www.umd.be/BRCA2/														3 - UV		uncertain							Passenger	0.764	Passenger	0.774	Passenger	0.908	PASSENGER/OTHER	5.49	TOLERATED	5.49	low	1.905	polymorphism	0.97461	possibly damaging
Tumor suppressor	BRCA2	ENST00000380152	ENSP00000369497	L1687F	1	13	32913551	C	T	SNV	http://www.umd.be/BRCA2/	http://www.umd.be/BRCA2/														3 - UV		uncertain							Passenger	0.596	Passenger	0.534	Passenger	0.58	CANCER	-1.45	TOLERATED	-0.8	neutral	0.345	polymorphism	1	benign
Tumor suppressor	BRCA2	ENST00000380152	ENSP00000369497	L1763I	1	13	32913779	C	A	SNV	http://www.umd.be/BRCA2/	http://www.umd.be/BRCA2/														3 - UV		uncertain							Passenger	0.552	Passenger	0.65	Passenger	0.534	PASSENGER/OTHER	5.54	TOLERATED	5.54	low	1.87	polymorphism	1	possibly damaging
Tumor suppressor	BRCA2	ENST00000380152	ENSP00000369497	L1904V	1	13	32914202	C	G	SNV	http://www.umd.be/BRCA2/	http://www.umd.be/BRCA2/														3 - UV		uncertain							Passenger	0.582	Passenger	0.592	Passenger	0.408	PASSENGER/OTHER	-0.1	TOLERATED	-0.42	neutral	0	polymorphism	1	benign
Tumor suppressor	BRCA2	ENST00000380152	ENSP00000369497	L1965I	1	13	32914385	C	A	SNV	http://www.umd.be/BRCA2/	http://www.umd.be/BRCA2/														3 - UV		uncertain							Passenger	0.606	Passenger	0.7	Passenger	0.532	PASSENGER/OTHER	5.82	TOLERATED	5.82	low	1.7	polymorphism	1	benign
Tumor suppressor	BRCA2	ENST00000380152	ENSP00000369497	L209F	1	13	32900744	C	T	SNV	http://www.umd.be/BRCA2/	http://www.umd.be/BRCA2/														3 - UV		uncertain							Passenger	0.464	Passenger	0.458	Passenger	0.504	PASSENGER/OTHER	5.22	TOLERATED	5.22	low	1.585	disease_causing	0.984945	probably damaging
Tumor suppressor	BRCA2	ENST00000380152	ENSP00000369497	L2106V	1	13	32914808	C	G	SNV	http://www.umd.be/BRCA2/	http://www.umd.be/BRCA2/														3 - UV		uncertain							Passenger	0.568	Passenger	0.566	Passenger	0.396	PASSENGER/OTHER	5.73	TOLERATED	5.73	low	1.845	polymorphism	1	possibly damaging
Tumor suppressor	BRCA2	ENST00000380152	ENSP00000369497	L2277F	1	13	32915321	C	T	SNV	http://www.umd.be/BRCA2/	http://www.umd.be/BRCA2/														3 - UV		uncertain							Passenger	0.434	Passenger	0.406	Passenger	0.49	CANCER	-1.24	TOLERATED	-1.24	medium	1.95	polymorphism	1	benign
Tumor suppressor	BRCA2	ENST00000380152	ENSP00000369497	L2512F	1	13	32930663	C	T	SNV	http://www.umd.be/BRCA2/	http://www.umd.be/BRCA2/														3 - UV		uncertain							Passenger	0.358	Driver	0.28	Passenger	0.466	PASSENGER/OTHER	-0.55	DAMAGING	-2.01	medium	2.3	disease_causing	0.98788	probably damaging
Tumor suppressor	BRCA2	ENST00000380152	ENSP00000369497	L2518V	1	13	32930681	C	G	SNV	http://www.umd.be/BRCA2/	http://www.umd.be/BRCA2/														3 - UV		uncertain							Passenger	0.354	Passenger	0.34	Driver	0.244	PASSENGER/OTHER	-0.44	DAMAGING	-1.9	neutral	-0.165	polymorphism	1	benign
Tumor suppressor	BRCA2	ENST00000380152	ENSP00000369497	L2587F	1	13	32932020	C	T	SNV	http://www.umd.be/BRCA2/	http://www.umd.be/BRCA2/														3 - UV		uncertain							Passenger	0.39	Passenger	0.338	Passenger	0.48	CANCER	-1.38	DAMAGING	-2.84	medium	2.785	disease_causing	0.999716	probably damaging
Tumor suppressor	BRCA2	ENST00000380152	ENSP00000369497	L3087F	1	13	32968828	C	T	SNV	http://www.umd.be/BRCA2/	http://www.umd.be/BRCA2/														3 - UV		uncertain							Passenger	0.456	Passenger	0.458	Passenger	0.462	CANCER	-1.45	DAMAGING	-1.64	low	0.97	polymorphism	0.994261	benign
Tumor suppressor	BRCA2	ENST00000380152	ENSP00000369497	L3125F	1	13	32968942	C	T	SNV	http://www.umd.be/BRCA2/	http://www.umd.be/BRCA2/														3 - UV		uncertain							Passenger	0.374	Passenger	0.364	Passenger	0.554	CANCER	-2.38	DAMAGING	-2.57	medium	2.65	disease_causing	0.999969	probably damaging
Tumor suppressor	BRCA2	ENST00000380152	ENSP00000369497	L3184V	1	13	32971083	C	G	SNV	http://www.umd.be/BRCA2/	http://www.umd.be/BRCA2/														3 - UV		uncertain							Passenger	0.458	Passenger	0.414	Passenger	0.308	CANCER	-1.48	DAMAGING	-1.67	low	1.885	polymorphism	0.995563	probably damaging
Tumor suppressor	BRCA2	ENST00000380152	ENSP00000369497	L3352V	1	13	32972704	C	G	SNV	http://www.umd.be/BRCA2/	http://www.umd.be/BRCA2/														3 - UV		uncertain							Passenger	0.466	Passenger	0.43	Driver	0.294	PASSENGER/OTHER	4.73	TOLERATED	4.73	medium	2.33	disease_causing	0.965603	probably damaging
Tumor suppressor	BRCA2	ENST00000380152	ENSP00000369497	L482I	1	13	32907059	C	A	SNV	TCGAPanCancer	Literature	COSM946766															uncertain							Passenger	0.59	Passenger	0.638	Passenger	0.492	PASSENGER/OTHER	5.74	TOLERATED	5.74	low	1.7	polymorphism	1	benign
Tumor suppressor	BRCA2	ENST00000380152	ENSP00000369497	L759I	1	13	32910767	C	A	SNV	TCGAPanCancer	Literature	COSM946772															uncertain							Passenger	0.594	Passenger	0.618	Passenger	0.436	PASSENGER/OTHER	0.5	TOLERATED	0.82	neutral	-0.69	polymorphism	1	benign
Tumor suppressor	BRCA2	ENST00000380152	ENSP00000369497	N1878K	1	13	32914126	C	A	SNV	http://www.umd.be/BRCA2/	http://www.umd.be/BRCA2/														3 - UV		uncertain							Passenger	0.568	Passenger	0.624	Passenger	0.372	PASSENGER/OTHER	0.01	TOLERATED	-0.31	neutral	0	polymorphism	1	benign
Tumor suppressor	BRCA2	ENST00000380152	ENSP00000369497	N2119K	1	13	32914849	C	A	SNV	http://www.umd.be/BRCA2/	http://www.umd.be/BRCA2/														3 - UV		uncertain							Passenger	0.51	Passenger	0.564	Passenger	0.354	PASSENGER/OTHER	5.85	TOLERATED	5.85	medium	2.045	polymorphism	1	benign
Tumor suppressor	BRCA2	ENST00000380152	ENSP00000369497	P1088L	1	13	32911755	C	T	SNV	http://www.umd.be/BRCA2/	http://www.umd.be/BRCA2/														3 - UV		uncertain							Passenger	0.522	Passenger	0.456	Passenger	0.622	PASSENGER/OTHER	5.86	TOLERATED	5.86	low	1.385	polymorphism	0.999999	benign
Tumor suppressor	BRCA2	ENST00000380152	ENSP00000369497	P1088S	1	13	32911754	C	T	SNV	http://www.umd.be/BRCA2/	http://www.umd.be/BRCA2/	COSM1246208													3 - UV		uncertain							Passenger	0.52	Passenger	0.392	Passenger	0.716	PASSENGER/OTHER	5.74	TOLERATED	5.74	medium	2.19	polymorphism	1	benign
Tumor suppressor	BRCA2	ENST00000380152	ENSP00000369497	P143S	1	13	32900239	C	T	SNV	TCGAPanCancer	Literature	COSM946758															uncertain							Passenger	0.616	Passenger	0.402	Passenger	0.744	PASSENGER/OTHER	3.05	TOLERATED	3.05	medium	2.045	disease_causing	0.900032	benign
Tumor suppressor	BRCA2	ENST00000380152	ENSP00000369497	P168T	1	13	32900405	C	A	SNV	http://www.umd.be/BRCA2/	http://www.umd.be/BRCA2/														2 - Likely neutral		uncertain							Passenger	0.602	Passenger	0.582	Passenger	0.306	PASSENGER/OTHER	3.04	TOLERATED	3.04	medium	2.045	disease_causing	0.991045	probably damaging
Tumor suppressor	BRCA2	ENST00000380152	ENSP00000369497	P1702S	1	13	32913596	C	T	SNV	http://www.umd.be/BRCA2/	http://www.umd.be/BRCA2/														3 - UV		uncertain							Passenger	0.552	Passenger	0.53	Passenger	0.742	PASSENGER/OTHER	5.85	TOLERATED	5.85	neutral	0.6	polymorphism	1	benign
Tumor suppressor	BRCA2	ENST00000380152	ENSP00000369497	P1819S	1	13	32913947	C	T	SNV	http://www.umd.be/BRCA2/	http://www.umd.be/BRCA2/														2 - Likely neutral		uncertain							Passenger	0.526	Passenger	0.466	Passenger	0.658	PASSENGER/OTHER	5.62	TOLERATED	5.62	low	0.97	polymorphism	1	benign
Tumor suppressor	BRCA2	ENST00000380152	ENSP00000369497	P2036R	1	13	32914599	C	G	SNV	http://www.umd.be/BRCA2/	http://www.umd.be/BRCA2/														3 - UV		uncertain							Passenger	0.48	Passenger	0.57	Driver	0.202	PASSENGER/OTHER	5.74	TOLERATED	5.74	low	1.32	polymorphism	1	benign
Tumor suppressor	BRCA2	ENST00000380152	ENSP00000369497	P2257R	1	13	32915262	C	G	SNV	http://www.umd.be/BRCA2/	http://www.umd.be/BRCA2/														3 - UV		uncertain							Passenger	0.358	Passenger	0.484	Driver	0.136	CANCER	-1.09	TOLERATED	-1.09	low	1.15	polymorphism	1	benign
Tumor suppressor	BRCA2	ENST00000380152	ENSP00000369497	P2589H	1	13	32932027	C	A	SNV	http://www.umd.be/BRCA2/	http://www.umd.be/BRCA2/														3 - UV		uncertain							Passenger	0.364	Passenger	0.444	Driver	0.206	PASSENGER/OTHER	-0.7	DAMAGING	-2.16	medium	2.595	disease_causing	1	probably damaging
Tumor suppressor	BRCA2	ENST00000380152	ENSP00000369497	P2608A	1	13	32936676	C	G	SNV	http://www.umd.be/BRCA2/	http://www.umd.be/BRCA2/														3 - UV		uncertain							Driver	0.278	Passenger	0.396	Driver	0.218	PASSENGER/OTHER	-0.7	DAMAGING	-2.16	medium	2.42	disease_causing	0.999999	probably damaging
Tumor suppressor	BRCA2	ENST00000380152	ENSP00000369497	P2639A	1	13	32936769	C	G	SNV	http://www.umd.be/BRCA2/	http://www.umd.be/BRCA2/														3 - UV		uncertain							Driver	0.292	Passenger	0.36	Driver	0.284	CANCER	-2.15	DAMAGING	-3.61	medium	2.685	disease_causing	1	probably damaging
Tumor suppressor	BRCA2	ENST00000380152	ENSP00000369497	P2639L	1	13	32936770	C	T	SNV	http://www.umd.be/BRCA2/	http://www.umd.be/BRCA2/														3 - UV		uncertain							Driver	0.286	Driver	0.256	Passenger	0.454	CANCER	-2.17	DAMAGING	-3.63	medium	3.03	disease_causing	1	probably damaging
Tumor suppressor	BRCA2	ENST00000380152	ENSP00000369497	P2762S	1	13	32937623	C	T	SNV	http://www.umd.be/BRCA2/	http://www.umd.be/BRCA2/														3 - UV		uncertain							Passenger	0.46	Passenger	0.35	Passenger	0.492	CANCER	-0.95	TOLERATED	-1.27	low	1.02	polymorphism	0.853611	possibly damaging
Tumor suppressor	BRCA2	ENST00000380152	ENSP00000369497	P2796S	1	13	32944593	C	T	SNV	http://www.umd.be/BRCA2/	http://www.umd.be/BRCA2/														3 - UV		uncertain							Passenger	0.446	Passenger	0.362	Passenger	0.566	CANCER	-0.91	TOLERATED	-1.24	neutral	0.73	polymorphism	1	benign
Tumor suppressor	BRCA2	ENST00000380152	ENSP00000369497	P2800H	1	13	32944606	C	A	SNV	http://www.umd.be/BRCA2/	http://www.umd.be/BRCA2/														3 - UV		uncertain							Passenger	0.364	Passenger	0.458	Driver	0.208	CANCER	-1.13	TOLERATED	-1.45	medium	2.725	disease_causing	1	probably damaging
Tumor suppressor	BRCA2	ENST00000380152	ENSP00000369497	P2800R	1	13	32944606	C	G	SNV	TCGAPanCancer	Literature																uncertain							Passenger	0.358	Passenger	0.398	Driver	0.198	CANCER	-1.11	TOLERATED	-1.43	medium	2.725	disease_causing	1	probably damaging
Tumor suppressor	BRCA2	ENST00000380152	ENSP00000369497	P288S	1	13	32906477	C	T	SNV	TCGAPanCancer	Literature	COSM946764															uncertain							Passenger	0.326	Passenger	0.316	Passenger	0.49	PASSENGER/OTHER	4.91	TOLERATED	4.91	low	1.545	polymorphism	0.999945	possibly damaging
Tumor suppressor	BRCA2	ENST00000380152	ENSP00000369497	P3039L	1	13	32954049	C	T	SNV	http://www.umd.be/BRCA2/	http://www.umd.be/BRCA2/														3 - UV		uncertain							Passenger	0.526	Passenger	0.424	Passenger	0.52	PASSENGER/OTHER	0.47	TOLERATED	-0.7	medium	2.48	disease_causing	1	possibly damaging
Tumor suppressor	BRCA2	ENST00000380152	ENSP00000369497	P3039R	1	13	32954049	C	G	SNV	http://www.umd.be/BRCA2/	http://www.umd.be/BRCA2/														3 - UV		uncertain							Passenger	0.454	Passenger	0.468	Driver	0.252	PASSENGER/OTHER	0.51	TOLERATED	-0.66	medium	2.48	polymorphism	0.531584	probably damaging
Tumor suppressor	BRCA2	ENST00000380152	ENSP00000369497	P3063L	1	13	32954214	C	T	SNV	http://www.umd.be/BRCA2/	http://www.umd.be/BRCA2/														3 - UV		uncertain							Passenger	0.358	Driver	0.286	Passenger	0.508	CANCER	-1.4	DAMAGING	-1.59	medium	2.32	disease_causing	1	probably damaging
Tumor suppressor	BRCA2	ENST00000380152	ENSP00000369497	P3194Q	1	13	32971114	C	A	SNV	TCGAPanCancer, http://www.umd.be/BRCA2/	http://www.umd.be/BRCA2/														3 - UV		uncertain							Passenger	0.454	Passenger	0.466	Passenger	0.338	PASSENGER/OTHER	5.75	TOLERATED	5.75	medium	2.125	polymorphism	1	probably damaging
Tumor suppressor	BRCA2	ENST00000380152	ENSP00000369497	P3202L	1	13	32971138	C	T	SNV	http://www.umd.be/BRCA2/	http://www.umd.be/BRCA2/														3 - UV		uncertain							Passenger	0.486	Passenger	0.38	Passenger	0.598	PASSENGER/OTHER	5.46	TOLERATED	5.46	low	1.3	polymorphism	1	benign
Tumor suppressor	BRCA2	ENST00000380152	ENSP00000369497	P3243S	1	13	32972377	C	T	SNV	http://www.umd.be/BRCA2/	http://www.umd.be/BRCA2/														3 - UV		uncertain							Passenger	0.452	Passenger	0.364	Passenger	0.628	PASSENGER/OTHER	5.52	TOLERATED	5.52	medium	2.015	polymorphism	1	benign
Tumor suppressor	BRCA2	ENST00000380152	ENSP00000369497	P3280H	1	13	32972489	C	A	SNV	http://www.umd.be/BRCA2/	http://www.umd.be/BRCA2/														3 - UV		uncertain							Passenger	0.386	Passenger	0.454	Driver	0.29	PASSENGER/OTHER	3.66	TOLERATED	3.66	medium	2.33	disease_causing	0.999995	probably damaging
Tumor suppressor	BRCA2	ENST00000380152	ENSP00000369497	P3292L	1	13	32972525	C	T	SNV	http://www.umd.be/BRCA2/	http://www.umd.be/BRCA2/														3 - UV		uncertain							Driver	0.258	Driver	0.23	Passenger	0.438	PASSENGER/OTHER	4.87	TOLERATED	4.87	medium	2.215	disease_causing	0.999999	probably damaging
Tumor suppressor	BRCA2	ENST00000380152	ENSP00000369497	P3292S	1	13	32972524	C	T	SNV	http://www.umd.be/BRCA2/	http://www.umd.be/BRCA2/														3 - UV		uncertain							Driver	0.274	Driver	0.246	Passenger	0.466	PASSENGER/OTHER	4.96	TOLERATED	4.96	medium	2.215	disease_causing	0.999945	probably damaging
Tumor suppressor	BRCA2	ENST00000380152	ENSP00000369497	P3311L	1	13	32972582	C	T	SNV	http://www.umd.be/BRCA2/	http://www.umd.be/BRCA2/														3 - UV		uncertain							Passenger	0.326	Passenger	0.318	Passenger	0.514	PASSENGER/OTHER	5.71	TOLERATED	5.71	low	1.83	polymorphism	0.999932	benign
Tumor suppressor	BRCA2	ENST00000380152	ENSP00000369497	P365Q	1	13	32906709	C	A	SNV	TCGAPanCancer	Literature																uncertain							Passenger	0.556	Passenger	0.638	Passenger	0.382	PASSENGER/OTHER	5.75	TOLERATED	5.75	low	1.495	polymorphism	1	probably damaging
Tumor suppressor	BRCA2	ENST00000380152	ENSP00000369497	P412H	1	13	32906850	C	A	SNV	http://www.umd.be/BRCA2/	http://www.umd.be/BRCA2/														3 - UV		uncertain							Passenger	0.54	Passenger	0.606	Driver	0.284	PASSENGER/OTHER	5.69	TOLERATED	5.69	medium	1.995	polymorphism	1	benign
Tumor suppressor	BRCA2	ENST00000380152	ENSP00000369497	P41L	1	13	32893268	C	T	SNV	http://www.umd.be/BRCA2/	http://www.umd.be/BRCA2/														3 - UV		uncertain							Passenger	0.57	Passenger	0.57	Passenger	0.72	PASSENGER/OTHER	5.31	TOLERATED	5.31	low	1.15	polymorphism	0.556859	benign
Tumor suppressor	BRCA2	ENST00000380152	ENSP00000369497	P41S	1	13	32893267	C	T	SNV	http://www.umd.be/BRCA2/	http://www.umd.be/BRCA2/														3 - UV		uncertain							Passenger	0.63	Passenger	0.554	Passenger	0.782	PASSENGER/OTHER	5.29	TOLERATED	5.29	low	1.845	polymorphism	0.943109	probably damaging
Tumor suppressor	BRCA2	ENST00000380152	ENSP00000369497	P555S	1	13	32907278	C	T	SNV	http://www.umd.be/BRCA2/	http://www.umd.be/BRCA2/														3 - UV		uncertain							Passenger	0.474	Passenger	0.44	Passenger	0.522	PASSENGER/OTHER	5.89	TOLERATED	5.89	low	0.805	polymorphism	1	benign
Tumor suppressor	BRCA2	ENST00000380152	ENSP00000369497	P59A	1	13	32893321	C	G	SNV	http://www.umd.be/BRCA2/	http://www.umd.be/BRCA2/														3 - UV		uncertain							Passenger	0.772	Passenger	0.728	Passenger	0.51	PASSENGER/OTHER	5.81	TOLERATED	5.81	low	1.67	polymorphism	0.99971	possibly damaging
Tumor suppressor	BRCA2	ENST00000380152	ENSP00000369497	P606L	1	13	32907432	C	T	SNV	TCGAPanCancer, http://www.umd.be/BRCA2/	http://www.umd.be/BRCA2/														3 - UV		uncertain							Passenger	0.444	Passenger	0.438	Passenger	0.484	PASSENGER/OTHER	5.82	TOLERATED	5.82	neutral	0	polymorphism	1	benign
Tumor suppressor	BRCA2	ENST00000380152	ENSP00000369497	P655R	1	13	32910456	C	G	SNV	http://www.umd.be/BRCA2/	http://www.umd.be/BRCA2/														1 - Neutral		neutral							Passenger	0.352	Passenger	0.462	Driver	0.126	PASSENGER/OTHER	5.82	TOLERATED	5.82	low	1.375	polymorphism	1	possibly damaging
Tumor suppressor	BRCA2	ENST00000380152	ENSP00000369497	P836A	1	13	32910998	C	G	SNV	http://www.umd.be/BRCA2/	http://www.umd.be/BRCA2/														3 - UV		uncertain							Passenger	0.434	Passenger	0.556	Driver	0.274	PASSENGER/OTHER	-0.23	TOLERATED	-0.23	low	1.385	polymorphism	1	benign
Tumor suppressor	BRCA2	ENST00000380152	ENSP00000369497	P89L	1	13	32893412	C	T	SNV	http://www.umd.be/BRCA2/	http://www.umd.be/BRCA2/														3 - UV		uncertain							Passenger	0.714	Passenger	0.596	Passenger	0.836	PASSENGER/OTHER	4.92	TOLERATED	4.92	medium	1.955	polymorphism	1	probably damaging
Tumor suppressor	BRCA2	ENST00000380152	ENSP00000369497	P89Q	1	13	32893412	C	A	SNV	TCGAPanCancer	Literature																uncertain							Passenger	0.716	Passenger	0.794	Passenger	0.518	PASSENGER/OTHER	4.92	TOLERATED	4.92	medium	1.955	polymorphism	1	benign
Tumor suppressor	BRCA2	ENST00000380152	ENSP00000369497	P920T	1	13	32911250	C	A	SNV	http://www.umd.be/BRCA2/	http://www.umd.be/BRCA2/														3 - UV		uncertain							Passenger	0.394	Passenger	0.54	Driver	0.258	PASSENGER/OTHER	0.14	TOLERATED	0.46	low	1.445	polymorphism	1	benign
Tumor suppressor	BRCA2	ENST00000380152	ENSP00000369497	P94S	1	13	32893426	C	T	SNV	http://www.umd.be/BRCA2/	http://www.umd.be/BRCA2/														3 - UV		uncertain							Passenger	0.69	Passenger	0.502	Passenger	0.834	PASSENGER/OTHER	4.99	TOLERATED	4.99	low	1.655	disease_causing	0.926919	probably damaging
Tumor suppressor	BRCA2	ENST00000380152	ENSP00000369497	Q1124E	1	13	32911862	C	G	SNV	http://www.umd.be/BRCA2/	http://www.umd.be/BRCA2/														3 - UV		uncertain							Passenger	0.46	Passenger	0.5	Driver	0.24	PASSENGER/OTHER	3.81	TOLERATED	3.81	medium	2.425	disease_causing	0.99965	probably damaging
Tumor suppressor	BRCA2	ENST00000380152	ENSP00000369497	Q1361K	1	13	32912573	C	A	SNV	http://www.umd.be/BRCA2/	http://www.umd.be/BRCA2/														3 - UV		uncertain							Passenger	0.546	Passenger	0.58	Passenger	0.37	PASSENGER/OTHER	5.72	TOLERATED	5.72	low	1.78	polymorphism	1	benign
Tumor suppressor	BRCA2	ENST00000380152	ENSP00000369497	Q1396K	1	13	32912678	C	A	SNV	http://www.umd.be/BRCA2/	http://www.umd.be/BRCA2/														3 - UV		uncertain							Passenger	0.542	Passenger	0.652	Passenger	0.396	PASSENGER/OTHER	5.91	TOLERATED	5.91	neutral	0.69	polymorphism	0.999813	benign
Tumor suppressor	BRCA2	ENST00000380152	ENSP00000369497	Q1416E	1	13	32912738	C	G	SNV	http://www.umd.be/BRCA2/	http://www.umd.be/BRCA2/														3 - UV		uncertain							Passenger	0.52	Passenger	0.49	Driver	0.296	PASSENGER/OTHER	5.78	TOLERATED	5.78	medium	2.075	polymorphism	0.95072	probably damaging
Tumor suppressor	BRCA2	ENST00000380152	ENSP00000369497	Q1782K	1	13	32913836	C	A	SNV	http://www.umd.be/BRCA2/	http://www.umd.be/BRCA2/														3 - UV		uncertain							Passenger	0.654	Passenger	0.668	Passenger	0.41	PASSENGER/OTHER	6.02	TOLERATED	6.02	neutral	0.69	polymorphism	1	benign
Tumor suppressor	BRCA2	ENST00000380152	ENSP00000369497	Q2157E	1	13	32914961	C	G	SNV	http://www.umd.be/BRCA2/	http://www.umd.be/BRCA2/														3 - UV		uncertain							Passenger	0.426	Passenger	0.476	Driver	0.272	CANCER	-1.08	TOLERATED	-1.08	low	1.265	polymorphism	1	benign
Tumor suppressor	BRCA2	ENST00000380152	ENSP00000369497	Q2384K	1	13	32929140	C	A	SNV	http://www.umd.be/BRCA2/	http://www.umd.be/BRCA2/														1 - Neutral		neutral							Passenger	0.414	Passenger	0.454	Passenger	0.304	CANCER	-0.93	TOLERATED	-0.93	neutral	-0.97	polymorphism	1	benign
Tumor suppressor	BRCA2	ENST00000380152	ENSP00000369497	Q2421E	1	13	32929251	C	G	SNV	http://www.umd.be/BRCA2/	http://www.umd.be/BRCA2/														3 - UV		uncertain							Passenger	0.346	Passenger	0.35	Driver	0.274	CANCER	-1.07	TOLERATED	-1.07	low	1.725	polymorphism	1	benign
Tumor suppressor	BRCA2	ENST00000380152	ENSP00000369497	Q2829K	1	13	32944692	C	A	SNV	http://www.umd.be/BRCA2/	http://www.umd.be/BRCA2/														3 - UV		uncertain							Passenger	0.382	Passenger	0.434	Driver	0.232	PASSENGER/OTHER	0.53	TOLERATED	-0.64	medium	1.955	disease_causing	0.999951	probably damaging
Tumor suppressor	BRCA2	ENST00000380152	ENSP00000369497	Q2858K	1	13	32945177	C	A	SNV	http://www.umd.be/BRCA2/	http://www.umd.be/BRCA2/														1 - Neutral		neutral							Passenger	0.544	Passenger	0.492	Driver	0.292	PASSENGER/OTHER	0.25	TOLERATED	0.25	low	1.435	disease_causing	0.993169	probably damaging
Tumor suppressor	BRCA2	ENST00000380152	ENSP00000369497	Q407E	1	13	32906834	C	G	SNV	http://www.umd.be/BRCA2/	http://www.umd.be/BRCA2/														3 - UV		uncertain							Passenger	0.522	Passenger	0.598	Passenger	0.326	PASSENGER/OTHER	5.56	TOLERATED	5.56	medium	1.955	polymorphism	0.997098	probably damaging
Tumor suppressor	BRCA2	ENST00000380152	ENSP00000369497	R1190W	1	13	32912060	C	T	SNV	http://www.umd.be/BRCA2/	http://www.umd.be/BRCA2/	COSM459295													1 - Neutral		neutral							Passenger	0.516	Passenger	0.352	Passenger	0.37	PASSENGER/OTHER	5.77	TOLERATED	5.77	neutral	0	polymorphism	0.999995	possibly damaging
Tumor suppressor	BRCA2	ENST00000380152	ENSP00000369497	R1512C	1	13	32913026	C	T	SNV	TCGAPanCancer	Literature	COSM946805															uncertain							Passenger	0.562	Passenger	0.492	Passenger	0.668	PASSENGER/OTHER	5.9	TOLERATED	5.9	neutral	-0.805	polymorphism	1	benign
Tumor suppressor	BRCA2	ENST00000380152	ENSP00000369497	R174C	1	13	32900639	C	T	SNV	http://www.umd.be/BRCA2/	http://www.umd.be/BRCA2/	COSM1629059													3 - UV		uncertain							Passenger	0.818	Passenger	0.572	Passenger	0.832	PASSENGER/OTHER	5.74	TOLERATED	5.74	neutral	0	polymorphism	0.942538	possibly damaging
Tumor suppressor	BRCA2	ENST00000380152	ENSP00000369497	R2034C	1	13	32914592	C	T	SNV	http://www.umd.be/BRCA2/	http://www.umd.be/BRCA2/														1 - Neutral		neutral				Polymorphism			Passenger	0.552	Passenger	0.434	Passenger	0.722	PASSENGER/OTHER	5.73	TOLERATED	5.73	neutral	0	polymorphism	1	possibly damaging
Tumor suppressor	BRCA2	ENST00000380152	ENSP00000369497	R2108C	1	13	32914814	C	T	SNV	http://www.umd.be/BRCA2/	http://www.umd.be/BRCA2/														3 - UV		uncertain				Polymorphism			Passenger	0.53	Passenger	0.442	Passenger	0.688	PASSENGER/OTHER	5.82	TOLERATED	5.82	neutral	-1.87	polymorphism	1	benign
Tumor suppressor	BRCA2	ENST00000380152	ENSP00000369497	R2318G	1	13	32920978	C	G	SNV	http://www.umd.be/BRCA2/	http://www.umd.be/BRCA2/														3 - UV		uncertain							Passenger	0.328	Passenger	0.316	Driver	0.176	CANCER	-2.36	DAMAGING	-2.36	medium	2.395	disease_causing	0.986869	probably damaging
Tumor suppressor	BRCA2	ENST00000380152	ENSP00000369497	R2336C	1	13	32921032	C	T	SNV	TCGAPanCancer	Literature	COSM432313															uncertain							Passenger	0.448	Passenger	0.368	Passenger	0.624	CANCER	-0.96	TOLERATED	-0.96	neutral	-0.745	polymorphism	0.999738	benign
Tumor suppressor	BRCA2	ENST00000380152	ENSP00000369497	R2341C	1	13	32929011	C	T	SNV	http://www.umd.be/BRCA2/	http://www.umd.be/BRCA2/														3 - UV		uncertain							Passenger	0.456	Driver	0.268	Passenger	0.546	CANCER	-1.35	TOLERATED	-1.35	medium	2.32	polymorphism	0.99999	probably damaging
Tumor suppressor	BRCA2	ENST00000380152	ENSP00000369497	R2502C	1	13	32930633	C	T	SNV	http://www.umd.be/BRCA2/	http://www.umd.be/BRCA2/														3 - UV		uncertain					Polymorphism		Passenger	0.388	Passenger	0.302	Passenger	0.512	PASSENGER/OTHER	-0.49	DAMAGING	-1.95	low	1.04	polymorphism	1	benign
Tumor suppressor	BRCA2	ENST00000380152	ENSP00000369497	R2787C	1	13	32944566	C	T	SNV	http://www.umd.be/BRCA2/	http://www.umd.be/BRCA2/														3 - UV		uncertain							Driver	0.286	Driver	0.206	Passenger	0.41	CANCER	-1.21	DAMAGING	-1.53	low	1.435	disease_causing	0.995095	benign
Tumor suppressor	BRCA2	ENST00000380152	ENSP00000369497	R2842C	1	13	32945129	C	T	SNV	TCGAPanCancer, http://www.umd.be/BRCA2/	http://www.umd.be/BRCA2/	COSM23938													3 - UV		uncertain	DRIVER	DRIVER	DRIVER		CANCER		Driver	0.086	Driver	0.084	Driver	0.184	CANCER	-1.88	DAMAGING	-1.88	medium	2.255	disease_causing	1	probably damaging
Tumor suppressor	BRCA2	ENST00000380152	ENSP00000369497	R2888C	1	13	32950836	C	T	SNV	http://www.umd.be/BRCA2/	http://www.umd.be/BRCA2/														2 - Likely neutral		uncertain							Passenger	0.368	Driver	0.268	Passenger	0.568	PASSENGER/OTHER	-0.05	TOLERATED	-0.46	low	1.7	polymorphism	0.999077	possibly damaging
Tumor suppressor	BRCA2	ENST00000380152	ENSP00000369497	R2896C	1	13	32950860	C	T	SNV	http://www.umd.be/BRCA2/	http://www.umd.be/BRCA2/	COSM1184868													3 - UV		uncertain							Passenger	0.496	Passenger	0.36	Passenger	0.624	PASSENGER/OTHER	0.71	TOLERATED	0.29	neutral	0.69	polymorphism	1	benign
Tumor suppressor	BRCA2	ENST00000380152	ENSP00000369497	R3052W	1	13	32954180	C	T	SNV	TCGAPanCancer, http://www.umd.be/BRCA2/	http://www.umd.be/BRCA2/	COSM185479													3 - UV		uncertain					Polymorphism		Driver	0.172	Driver	0.17	Passenger	0.358	CANCER	-2.12	DAMAGING	-2.31	medium	2.47	disease_causing	0.999955	probably damaging
Tumor suppressor	BRCA2	ENST00000380152	ENSP00000369497	R3385C	1	13	32972803	C	T	SNV	http://www.umd.be/BRCA2/	http://www.umd.be/BRCA2/														3 - UV		uncertain							Passenger	0.548	Passenger	0.396	Passenger	0.578	PASSENGER/OTHER	5.73	TOLERATED	5.73	neutral	-0.14	polymorphism	1	benign
Tumor suppressor	BRCA2	ENST00000380152	ENSP00000369497	R448C	1	13	32906957	C	T	SNV	http://www.umd.be/BRCA2/	http://www.umd.be/BRCA2/														3 - UV		uncertain							Passenger	0.62	Passenger	0.508	Passenger	0.738	PASSENGER/OTHER	5.83	TOLERATED	5.83	neutral	0.69	polymorphism	1	benign
Tumor suppressor	BRCA2	ENST00000380152	ENSP00000369497	S1172L	1	13	32912007	C	T	SNV	TCGAPanCancer, http://www.umd.be/BRCA2/	http://www.umd.be/BRCA2/	COSM98292													2 - Likely neutral		uncertain					CANCER		Passenger	0.558	Passenger	0.49	Passenger	0.57	PASSENGER/OTHER	5.63	TOLERATED	5.63	medium	2.24	polymorphism	1	probably damaging
Tumor suppressor	BRCA2	ENST00000380152	ENSP00000369497	S1221Y	1	13	32912154	C	A	SNV	http://www.umd.be/BRCA2/	http://www.umd.be/BRCA2/														3 - UV		uncertain							Passenger	0.516	Passenger	0.51	Driver	0.298	CANCER	-1.59	TOLERATED	-0.94	medium	2.095	disease_causing	0.953362	probably damaging
Tumor suppressor	BRCA2	ENST00000380152	ENSP00000369497	S1424C	1	13	32912763	C	G	SNV	http://www.umd.be/BRCA2/	http://www.umd.be/BRCA2/														3 - UV		uncertain							Passenger	0.59	Passenger	0.538	Passenger	0.344	CANCER	-1.89	TOLERATED	-1.23	neutral	0	polymorphism	1	benign
Tumor suppressor	BRCA2	ENST00000380152	ENSP00000369497	S1597C	1	13	32913282	C	G	SNV	http://www.umd.be/BRCA2/	http://www.umd.be/BRCA2/														3 - UV		uncertain							Passenger	0.616	Passenger	0.628	Passenger	0.388	PASSENGER/OTHER	5.71	TOLERATED	5.71	low	1.525	polymorphism	0.999907	benign
Tumor suppressor	BRCA2	ENST00000380152	ENSP00000369497	S1597Y	1	13	32913282	C	A	SNV	TCGAPanCancer	Literature	COSM946811															uncertain							Passenger	0.656	Passenger	0.644	Passenger	0.434	PASSENGER/OTHER	5.78	TOLERATED	5.78	low	1.525	polymorphism	0.999844	benign
Tumor suppressor	BRCA2	ENST00000380152	ENSP00000369497	S1606C	1	13	32913309	C	G	SNV	http://www.umd.be/BRCA2/	http://www.umd.be/BRCA2/														3 - UV		uncertain							Passenger	0.506	Passenger	0.606	Driver	0.298	PASSENGER/OTHER	5.53	TOLERATED	5.53	low	1.245	polymorphism	1	benign
Tumor suppressor	BRCA2	ENST00000380152	ENSP00000369497	S1680F	1	13	32913531	C	T	SNV	http://www.umd.be/BRCA2/	http://www.umd.be/BRCA2/														3 - UV		uncertain							Passenger	0.544	Passenger	0.516	Passenger	0.67	CANCER	-1.83	TOLERATED	-1.18	low	1.385	polymorphism	0.809666	possibly damaging
Tumor suppressor	BRCA2	ENST00000380152	ENSP00000369497	S1680Y	1	13	32913531	C	A	SNV	TCGAPanCancer	Literature	COSM946815															uncertain							Passenger	0.598	Passenger	0.664	Passenger	0.43	CANCER	-1.83	TOLERATED	-1.18	low	1.385	polymorphism	0.879851	probably damaging
Tumor suppressor	BRCA2	ENST00000380152	ENSP00000369497	S1733F	1	13	32913690	C	T	SNV	http://www.umd.be/BRCA2/	http://www.umd.be/BRCA2/														1 - Neutral		neutral							Passenger	0.492	Passenger	0.466	Passenger	0.672	PASSENGER/OTHER	5.49	TOLERATED	5.49	medium	2.045	polymorphism	1	benign
Tumor suppressor	BRCA2	ENST00000380152	ENSP00000369497	S1746F	1	13	32913729	C	T	SNV	http://www.umd.be/BRCA2/	http://www.umd.be/BRCA2/														3 - UV		uncertain							Passenger	0.49	Passenger	0.518	Passenger	0.66	PASSENGER/OTHER	5.62	TOLERATED	5.62	low	1.79	polymorphism	0.988333	possibly damaging
Tumor suppressor	BRCA2	ENST00000380152	ENSP00000369497	S1750F	1	13	32913741	C	T	SNV	http://www.umd.be/BRCA2/	http://www.umd.be/BRCA2/	COSM224729													3 - UV		uncertain							Passenger	0.498	Passenger	0.518	Passenger	0.726	PASSENGER/OTHER	5.78	TOLERATED	5.78	low	1.79	polymorphism	1	benign
Tumor suppressor	BRCA2	ENST00000380152	ENSP00000369497	S1992L	1	13	32914467	C	T	SNV	http://www.umd.be/BRCA2/	http://www.umd.be/BRCA2/														3 - UV		uncertain							Passenger	0.456	Passenger	0.506	Passenger	0.504	CANCER	-2.63	DAMAGING	-1.97	low	1.385	disease_causing	0.999801	probably damaging
Tumor suppressor	BRCA2	ENST00000380152	ENSP00000369497	S206C	1	13	32900736	C	G	SNV	http://www.umd.be/BRCA2/	http://www.umd.be/BRCA2/														3 - UV		uncertain							Passenger	0.442	Passenger	0.544	Driver	0.212	PASSENGER/OTHER	5.62	TOLERATED	5.62	low	1.585	polymorphism	0.985166	probably damaging
Tumor suppressor	BRCA2	ENST00000380152	ENSP00000369497	S2072C	1	13	32914707	C	G	SNV	http://www.umd.be/BRCA2/	http://www.umd.be/BRCA2/														3 - UV		uncertain				Disease	CANCER		Passenger	0.498	Passenger	0.564	Passenger	0.362	CANCER	-2.63	DAMAGING	-1.97	neutral	0	disease_causing	0.672744	possibly damaging
Tumor suppressor	BRCA2	ENST00000380152	ENSP00000369497	S2148C	1	13	32914935	C	G	SNV	http://www.umd.be/BRCA2/	http://www.umd.be/BRCA2/														3 - UV		uncertain							Passenger	0.472	Passenger	0.514	Driver	0.25	CANCER	-1.29	TOLERATED	-1.29	medium	2.24	polymorphism	1	benign
Tumor suppressor	BRCA2	ENST00000380152	ENSP00000369497	S2148Y	1	13	32914935	C	A	SNV	http://www.umd.be/BRCA2/	http://www.umd.be/BRCA2/														3 - UV		uncertain							Passenger	0.434	Passenger	0.53	Driver	0.288	CANCER	-1.29	TOLERATED	-1.29	medium	2.24	polymorphism	1	benign
Tumor suppressor	BRCA2	ENST00000380152	ENSP00000369497	S2152Y	1	13	32914947	C	A	SNV	http://www.umd.be/BRCA2/	http://www.umd.be/BRCA2/														3 - UV		uncertain							Passenger	0.484	Passenger	0.498	Driver	0.284	CANCER	-1.27	TOLERATED	-1.27	medium	2.36	polymorphism	1	possibly damaging
Tumor suppressor	BRCA2	ENST00000380152	ENSP00000369497	S2201F	1	13	32915094	C	T	SNV	TCGAPanCancer	Literature	COSM696735															uncertain							Passenger	0.472	Passenger	0.42	Passenger	0.606	CANCER	-1.36	TOLERATED	-1.36	low	1.15	polymorphism	1	probably damaging
Tumor suppressor	BRCA2	ENST00000380152	ENSP00000369497	S2216F	1	13	32915139	C	T	SNV	TCGAPanCancer	Literature	COSM946838															uncertain							Passenger	0.44	Passenger	0.398	Passenger	0.616	CANCER	-1.39	TOLERATED	-1.39	medium	2.32	polymorphism	0.796645	possibly damaging
Tumor suppressor	BRCA2	ENST00000380152	ENSP00000369497	S2243Y	1	13	32915220	C	A	SNV	TCGAPanCancer	Literature	COSM174653															uncertain							Passenger	0.464	Passenger	0.498	Driver	0.282	CANCER	-1.79	DAMAGING	-1.79	medium	2.125	disease_causing	0.85767	probably damaging
Tumor suppressor	BRCA2	ENST00000380152	ENSP00000369497	S2386Y	1	13	32929147	C	A	SNV	http://www.umd.be/BRCA2/	http://www.umd.be/BRCA2/														3 - UV		uncertain							Passenger	0.43	Passenger	0.414	Passenger	0.31	CANCER	-1.33	TOLERATED	-1.33	low	0.805	polymorphism	1	possibly damaging
Tumor suppressor	BRCA2	ENST00000380152	ENSP00000369497	S2522F	1	13	32930694	C	T	SNV	http://www.umd.be/BRCA2/	http://www.umd.be/BRCA2/														3 - UV		uncertain							Driver	0.248	Driver	0.272	Passenger	0.448	CANCER	-0.92	DAMAGING	-2.38	medium	2.615	disease_causing	0.999795	probably damaging
Tumor suppressor	BRCA2	ENST00000380152	ENSP00000369497	S2670L	1	13	32937348	C	T	SNV	http://www.umd.be/BRCA2/	http://www.umd.be/BRCA2/														3 - UV		uncertain							Passenger	0.326	Passenger	0.416	Passenger	0.48	CANCER	-1.46	DAMAGING	-1.79	medium	2.98	disease_causing	0.999999	probably damaging
Tumor suppressor	BRCA2	ENST00000380152	ENSP00000369497	S2670W	1	13	32937348	C	G	SNV	http://www.umd.be/BRCA2/	http://www.umd.be/BRCA2/														3 - UV		uncertain							Passenger	0.318	Passenger	0.458	Driver	0.3	CANCER	-1.49	DAMAGING	-1.81	medium	2.98	disease_causing	1	probably damaging
Tumor suppressor	BRCA2	ENST00000380152	ENSP00000369497	S2691F	1	13	32937411	C	T	SNV	http://www.umd.be/BRCA2/	http://www.umd.be/BRCA2/														3 - UV		uncertain							Driver	0.27	Passenger	0.372	Passenger	0.578	CANCER	-1.39	DAMAGING	-1.71	medium	2.99	disease_causing	0.966271	probably damaging
Tumor suppressor	BRCA2	ENST00000380152	ENSP00000369497	S2695L	1	13	32937423	C	T	SNV	http://www.umd.be/BRCA2/	http://www.umd.be/BRCA2/														3 - UV		uncertain							Passenger	0.362	Passenger	0.412	Passenger	0.576	CANCER	-1.1	TOLERATED	-1.43	medium	2.44	disease_causing	0.948745	possibly damaging
Tumor suppressor	BRCA2	ENST00000380152	ENSP00000369497	S2704F	1	13	32937450	C	T	SNV	http://www.umd.be/BRCA2/	http://www.umd.be/BRCA2/														3 - UV		uncertain							Passenger	0.454	Passenger	0.44	Passenger	0.542	CANCER	-1.12	TOLERATED	-1.44	medium	2.38	polymorphism	1	probably damaging
Tumor suppressor	BRCA2	ENST00000380152	ENSP00000369497	S273L	1	13	32906433	C	T	SNV	http://www.umd.be/BRCA2/	http://www.umd.be/BRCA2/														3 - UV		uncertain							Passenger	0.448	Passenger	0.374	Passenger	0.516	PASSENGER/OTHER	5.38	TOLERATED	5.38	low	1.545	polymorphism	0.928386	benign
Tumor suppressor	BRCA2	ENST00000380152	ENSP00000369497	S2773F	1	13	32937657	C	T	SNV	http://www.umd.be/BRCA2/	http://www.umd.be/BRCA2/														3 - UV		uncertain							Passenger	0.366	Passenger	0.36	Passenger	0.588	CANCER	-1.25	DAMAGING	-1.57	medium	2.85	disease_causing	0.999619	probably damaging
Tumor suppressor	BRCA2	ENST00000380152	ENSP00000369497	S2954F	1	13	32953560	C	T	SNV	http://www.umd.be/BRCA2/	http://www.umd.be/BRCA2/														3 - UV		uncertain							Passenger	0.39	Passenger	0.43	Passenger	0.55	PASSENGER/OTHER	0.52	TOLERATED	0.1	medium	2.25	polymorphism	0.999992	probably damaging
Tumor suppressor	BRCA2	ENST00000380152	ENSP00000369497	S3016Y	1	13	32953980	C	A	SNV	TCGAPanCancer	Literature	COSM259663															uncertain							Passenger	0.502	Passenger	0.534	Passenger	0.312	PASSENGER/OTHER	0.4	TOLERATED	-0.77	medium	2.38	disease_causing	0.974613	probably damaging
Tumor suppressor	BRCA2	ENST00000380152	ENSP00000369497	S313Y	1	13	32906553	C	A	SNV	TCGAPanCancer	Literature	COSM469354															uncertain							Passenger	0.614	Passenger	0.686	Passenger	0.484	PASSENGER/OTHER	5.72	TOLERATED	5.72	low	1.15	polymorphism	1	possibly damaging
Tumor suppressor	BRCA2	ENST00000380152	ENSP00000369497	S3219F	1	13	32972306	C	T	SNV	http://www.umd.be/BRCA2/	http://www.umd.be/BRCA2/														3 - UV		uncertain							Passenger	0.438	Passenger	0.356	Passenger	0.61	PASSENGER/OTHER	5.64	TOLERATED	5.64	medium	2.125	polymorphism	1	benign
Tumor suppressor	BRCA2	ENST00000380152	ENSP00000369497	S3239Y	1	13	32972366	C	A	SNV	TCGAPanCancer	Literature	COSM946883															uncertain							Passenger	0.494	Passenger	0.502	Passenger	0.328	PASSENGER/OTHER	5.69	TOLERATED	5.69	medium	2.175	polymorphism	0.999999	possibly damaging
Tumor suppressor	BRCA2	ENST00000380152	ENSP00000369497	S3239Y	1	13	32972366	C	A	SNV	TCGAPanCancer	Literature	COSM946883															uncertain							Passenger	0.494	Passenger	0.502	Passenger	0.328	PASSENGER/OTHER	5.69	TOLERATED	5.69	medium	2.175	polymorphism	0.999999	possibly damaging
Tumor suppressor	BRCA2	ENST00000380152	ENSP00000369497	S3332Y	1	13	32972645	C	A	SNV	TCGAPanCancer	Literature	COSM946887															uncertain							Passenger	0.42	Passenger	0.436	Driver	0.206	PASSENGER/OTHER	5.66	TOLERATED	5.66	medium	2.125	polymorphism	1	probably damaging
Tumor suppressor	BRCA2	ENST00000380152	ENSP00000369497	S384F	1	13	32906766	C	T	SNV	http://www.umd.be/BRCA2/	http://www.umd.be/BRCA2/														1 - Neutral		neutral							Passenger	0.568	Passenger	0.54	Passenger	0.724	PASSENGER/OTHER	5.75	TOLERATED	5.75	low	1.495	polymorphism	1	probably damaging
Tumor suppressor	BRCA2	ENST00000380152	ENSP00000369497	S489C	1	13	32907081	C	G	SNV	http://www.umd.be/BRCA2/	http://www.umd.be/BRCA2/														3 - UV		uncertain							Passenger	0.606	Passenger	0.53	Passenger	0.31	PASSENGER/OTHER	5.69	TOLERATED	5.69	low	1.445	polymorphism	1	probably damaging
Tumor suppressor	BRCA2	ENST00000380152	ENSP00000369497	S536C	1	13	32907222	C	G	SNV	http://www.umd.be/BRCA2/	http://www.umd.be/BRCA2/														3 - UV		uncertain							Passenger	0.632	Passenger	0.62	Passenger	0.368	PASSENGER/OTHER	5.67	TOLERATED	5.67	low	1.905	polymorphism	1	probably damaging
Tumor suppressor	BRCA2	ENST00000380152	ENSP00000369497	S599F	1	13	32907411	C	T	SNV	http://www.umd.be/BRCA2/	http://www.umd.be/BRCA2/														3 - UV		uncertain				Polymorphism			Passenger	0.444	Passenger	0.462	Passenger	0.594	PASSENGER/OTHER	5.49	TOLERATED	5.49	medium	2.095	polymorphism	1	benign
Tumor suppressor	BRCA2	ENST00000380152	ENSP00000369497	S708Y	1	13	32910615	C	A	SNV	TCGAPanCancer	Literature	COSM1300146															uncertain							Passenger	0.534	Passenger	0.608	Passenger	0.45	PASSENGER/OTHER	0.09	TOLERATED	0.09	neutral	0	polymorphism	1	benign
Tumor suppressor	BRCA2	ENST00000380152	ENSP00000369497	S973W	1	13	32911410	C	G	SNV	http://www.umd.be/BRCA2/	http://www.umd.be/BRCA2/														3 - UV		uncertain							Passenger	0.406	Passenger	0.448	Passenger	0.306	CANCER	-1.11	TOLERATED	-1.11	low	1.545	polymorphism	1	probably damaging
Tumor suppressor	BRCA2	ENST00000380152	ENSP00000369497	T1011R	1	13	32911524	C	G	SNV	http://www.umd.be/BRCA2/	http://www.umd.be/BRCA2/														3 - UV		uncertain							Driver	0.3	Passenger	0.386	Driver	0.186	CANCER	-3.54	DAMAGING	-2.88	low	1.1	disease_causing	0.999988	probably damaging
Tumor suppressor	BRCA2	ENST00000380152	ENSP00000369497	T1317I	1	13	32912442	C	T	SNV	http://www.umd.be/BRCA2/	http://www.umd.be/BRCA2/														3 - UV		uncertain							Passenger	0.608	Passenger	0.498	Passenger	0.67	PASSENGER/OTHER	5.82	TOLERATED	5.82	neutral	0.6	polymorphism	1	benign
Tumor suppressor	BRCA2	ENST00000380152	ENSP00000369497	T1354M	1	13	32912553	C	T	SNV	TCGAPanCancer, http://www.umd.be/BRCA2/	http://www.umd.be/BRCA2/	COSM69844													3 - UV		uncertain	DRIVER	DRIVER	DRIVER				Driver	0.186	Driver	0.18	Driver	0.192	PASSENGER/OTHER	5.79	TOLERATED	5.79	neutral	0.69	polymorphism	1	possibly damaging
Tumor suppressor	BRCA2	ENST00000380152	ENSP00000369497	T1414M	1	13	32912733	C	T	SNV	http://www.umd.be/BRCA2/	http://www.umd.be/BRCA2/														1 - Neutral		neutral				Polymorphism			Passenger	0.538	Passenger	0.452	Passenger	0.416	PASSENGER/OTHER	5.87	TOLERATED	5.87	neutral	-1.995	polymorphism	1	benign
Tumor suppressor	BRCA2	ENST00000380152	ENSP00000369497	T1723I	1	13	32913660	C	T	SNV	http://www.umd.be/BRCA2/	http://www.umd.be/BRCA2/														3 - UV		uncertain							Passenger	0.526	Passenger	0.468	Passenger	0.724	PASSENGER/OTHER	6.04	TOLERATED	6.04	neutral	-0.205	polymorphism	1	benign
Tumor suppressor	BRCA2	ENST00000380152	ENSP00000369497	T1785I	1	13	32913846	C	T	SNV	TCGAPanCancer	Literature	COSM946825															uncertain							Passenger	0.606	Passenger	0.472	Passenger	0.694	PASSENGER/OTHER	5.53	TOLERATED	5.53	low	1.175	polymorphism	1	benign
Tumor suppressor	BRCA2	ENST00000380152	ENSP00000369497	T1887M	1	13	32914152	C	T	SNV	TCGAPanCancer, http://www.umd.be/BRCA2/	http://www.umd.be/BRCA2/	COSM946828													3 - UV		uncertain				Disease	CANCER		Passenger	0.478	Passenger	0.42	Passenger	0.43	PASSENGER/OTHER	-0.65	TOLERATED	-0.97	neutral	0.77	polymorphism	1	possibly damaging
Tumor suppressor	BRCA2	ENST00000380152	ENSP00000369497	T1915M	1	13	32914236	C	T	SNV	http://www.umd.be/BRCA2/	http://www.umd.be/BRCA2/														1 - Neutral		neutral				Polymorphism			Passenger	0.544	Passenger	0.396	Passenger	0.398	PASSENGER/OTHER	0.11	TOLERATED	-0.22	neutral	-0.69	polymorphism	1	benign
Tumor suppressor	BRCA2	ENST00000380152	ENSP00000369497	T200I	1	13	32900718	C	T	SNV	http://www.umd.be/BRCA2/	http://www.umd.be/BRCA2/														3 - UV		uncertain							Passenger	0.348	Passenger	0.32	Passenger	0.462	PASSENGER/OTHER	3.83	TOLERATED	3.83	medium	2.045	disease_causing	0.996053	probably damaging
Tumor suppressor	BRCA2	ENST00000380152	ENSP00000369497	T200K	1	13	32900718	C	A	SNV	http://www.umd.be/BRCA2/	http://www.umd.be/BRCA2/														3 - UV		uncertain							Passenger	0.316	Passenger	0.45	Driver	0.232	PASSENGER/OTHER	3.83	TOLERATED	3.83	medium	2.045	disease_causing	0.997916	probably damaging
Tumor suppressor	BRCA2	ENST00000380152	ENSP00000369497	T2097M	1	13	32914782	C	T	SNV	TCGAPanCancer, http://www.umd.be/BRCA2/	http://www.umd.be/BRCA2/	COSM416390													3 - UV		uncertain							Passenger	0.502	Passenger	0.434	Passenger	0.46	PASSENGER/OTHER	5.75	TOLERATED	5.75	medium	2.075	disease_causing_automatic	3.12987e-13	possibly damaging
Tumor suppressor	BRCA2	ENST00000380152	ENSP00000369497	T2214I	1	13	32915133	C	T	SNV	http://www.umd.be/BRCA2/	http://www.umd.be/BRCA2/														3 - UV		uncertain							Passenger	0.424	Passenger	0.326	Passenger	0.574	CANCER	-1.22	TOLERATED	-1.22	medium	2.08	polymorphism	1	benign
Tumor suppressor	BRCA2	ENST00000380152	ENSP00000369497	T2515I	1	13	32930673	C	T	SNV	http://www.umd.be/BRCA2/	http://www.umd.be/BRCA2/														3 - UV		uncertain					CANCER		Passenger	0.302	Driver	0.184	Passenger	0.426	PASSENGER/OTHER	-0.59	DAMAGING	-2.05	medium	2.14	polymorphism	0.609987	possibly damaging
Tumor suppressor	BRCA2	ENST00000380152	ENSP00000369497	T251R	1	13	32905126	C	G	SNV	http://www.umd.be/BRCA2/	http://www.umd.be/BRCA2/														3 - UV		uncertain							Passenger	0.354	Passenger	0.518	Driver	0.268	PASSENGER/OTHER	5.81	TOLERATED	5.81	neutral	0.55	polymorphism	1	benign
Tumor suppressor	BRCA2	ENST00000380152	ENSP00000369497	T2542M	1	13	32931886	C	T	SNV	TCGAPanCancer	Literature	COSM946862															uncertain							Passenger	0.366	Driver	0.238	Passenger	0.304	PASSENGER/OTHER	-0.58	DAMAGING	-2.04	neutral	-1.39	polymorphism	0.994327	benign
Tumor suppressor	BRCA2	ENST00000380152	ENSP00000369497	T2662M	1	13	32937324	C	T	SNV	http://www.umd.be/BRCA2/	http://www.umd.be/BRCA2/														3 - UV		uncertain							Passenger	0.446	Passenger	0.348	Passenger	0.344	PASSENGER/OTHER	-0.46	DAMAGING	-1.92	neutral	-0.895	polymorphism	0.999979	benign
Tumor suppressor	BRCA2	ENST00000380152	ENSP00000369497	T2880I	1	13	32950813	C	T	SNV	TCGAPanCancer	Literature	COSM946877															uncertain							Passenger	0.478	Passenger	0.402	Passenger	0.576	PASSENGER/OTHER	0.71	TOLERATED	0.29	neutral	-0.92	polymorphism	1	benign
Tumor suppressor	BRCA2	ENST00000380152	ENSP00000369497	T298I	1	13	32906508	C	T	SNV	http://www.umd.be/BRCA2/	http://www.umd.be/BRCA2/														3 - UV		uncertain							Passenger	0.594	Passenger	0.526	Passenger	0.668	PASSENGER/OTHER	5.73	TOLERATED	5.73	low	1.385	polymorphism	1	benign
Tumor suppressor	BRCA2	ENST00000380152	ENSP00000369497	T3013I	1	13	32953971	C	T	SNV	http://www.umd.be/BRCA2/	http://www.umd.be/BRCA2/														1 - Neutral		neutral					CANCER		Passenger	0.372	Passenger	0.33	Passenger	0.552	PASSENGER/OTHER	0.52	TOLERATED	-0.65	low	1.78	polymorphism	1	possibly damaging
Tumor suppressor	BRCA2	ENST00000380152	ENSP00000369497	T3374I	1	13	32972771	C	T	SNV	http://www.umd.be/BRCA2/	http://www.umd.be/BRCA2/														3 - UV		uncertain				Polymorphism			Passenger	0.516	Passenger	0.382	Passenger	0.588	PASSENGER/OTHER	5.72	TOLERATED	5.72	low	1.79	polymorphism	1	benign
Tumor suppressor	BRCA2	ENST00000380152	ENSP00000369497	T525I	1	13	32907189	C	T	SNV	http://www.umd.be/BRCA2/	http://www.umd.be/BRCA2/														3 - UV		uncertain							Passenger	0.464	Passenger	0.458	Passenger	0.662	PASSENGER/OTHER	5.68	TOLERATED	5.68	medium	2.005	polymorphism	1	benign
Tumor suppressor	BRCA2	ENST00000380152	ENSP00000369497	T544I	1	13	32907246	C	T	SNV	http://www.umd.be/BRCA2/	http://www.umd.be/BRCA2/														3 - UV		uncertain							Passenger	0.386	Passenger	0.304	Passenger	0.492	PASSENGER/OTHER	5.87	TOLERATED	5.87	low	1.39	polymorphism	1	benign
Tumor suppressor	BRCA2	ENST00000380152	ENSP00000369497	T598I	1	13	32907408	C	T	SNV	http://www.umd.be/BRCA2/	http://www.umd.be/BRCA2/														3 - UV		uncertain							Passenger	0.432	Passenger	0.338	Passenger	0.528	PASSENGER/OTHER	5.81	TOLERATED	5.81	low	1.085	polymorphism	1	benign
Tumor suppressor	BRCA2	ENST00000380152	ENSP00000369497	T630I	1	13	32907504	C	T	SNV	http://www.umd.be/BRCA2/	http://www.umd.be/BRCA2/	COSM24512													2 - Likely neutral		uncertain	DRIVER	DRIVER	DRIVER		CANCER		Driver	0.218	Driver	0.158	Driver	0.204	PASSENGER/OTHER	5.69	TOLERATED	5.69	medium	2.14	polymorphism	1	benign
Tumor suppressor	BRCA2	ENST00000380152	ENSP00000369497	T64I	1	13	32893337	C	T	SNV	http://www.umd.be/BRCA2/	http://www.umd.be/BRCA2/														3 - UV		uncertain				Disease	CANCER		Passenger	0.614	Passenger	0.408	Passenger	0.722	PASSENGER/OTHER	4.81	TOLERATED	4.81	medium	2.005	disease_causing	0.997302	probably damaging
Tumor suppressor	BRCA2	ENST00000380152	ENSP00000369497	T868I	1	13	32911095	C	T	SNV	TCGAPanCancer	Literature	COSM946778															uncertain							Passenger	0.328	Passenger	0.31	Passenger	0.458	PASSENGER/OTHER	-0.41	TOLERATED	0.17	low	1.445	polymorphism	1	benign
Tumor suppressor	BRCA2	ENST00000380152	ENSP00000369497	T912K	1	13	32911227	C	A	SNV	http://www.umd.be/BRCA2/	http://www.umd.be/BRCA2/														3 - UV		uncertain							Passenger	0.568	Passenger	0.654	Passenger	0.376	PASSENGER/OTHER	0.68	TOLERATED	1	neutral	0.345	polymorphism	1	benign
Tumor suppressor	BRCA2	ENST00000380152	ENSP00000369497	T933I	1	13	32911290	C	T	SNV	http://www.umd.be/BRCA2/	http://www.umd.be/BRCA2/														3 - UV		uncertain							Passenger	0.462	Passenger	0.4	Passenger	0.556	PASSENGER/OTHER	0.8	TOLERATED	1.12	neutral	-1.24	polymorphism	1	benign
Tumor suppressor	BRCA2	ENST00000380152	ENSP00000369497	A1411T	1	13	32912723	G	A	SNV	http://www.umd.be/BRCA2/	http://www.umd.be/BRCA2/														3 - UV		uncertain							Passenger	0.542	Passenger	0.498	Passenger	0.57	PASSENGER/OTHER	5.8	TOLERATED	5.8	medium	1.95	polymorphism	1	benign
Tumor suppressor	BRCA2	ENST00000380152	ENSP00000369497	A1668T	1	13	32913494	G	A	SNV	http://www.umd.be/BRCA2/	http://www.umd.be/BRCA2/														3 - UV		uncertain							Passenger	0.576	Passenger	0.48	Passenger	0.622	CANCER	-1.66	TOLERATED	-1.01	low	1.495	polymorphism	1	benign
Tumor suppressor	BRCA2	ENST00000380152	ENSP00000369497	A1725S	1	13	32913665	G	T	SNV	TCGAPanCancer	Literature	COSM946817															uncertain							Passenger	0.52	Passenger	0.698	Passenger	0.328	PASSENGER/OTHER	5.97	TOLERATED	5.97	neutral	-0.345	polymorphism	1	benign
Tumor suppressor	BRCA2	ENST00000380152	ENSP00000369497	A1981S	1	13	32914433	G	T	SNV	TCGAPanCancer	Literature	COSM946830															uncertain							Passenger	0.468	Passenger	0.534	Passenger	0.32	CANCER	-3.32	DAMAGING	-2.67	medium	2.295	disease_causing	0.999999	probably damaging
Tumor suppressor	BRCA2	ENST00000380152	ENSP00000369497	A1996S	1	13	32914478	G	T	SNV	http://www.umd.be/BRCA2/	http://www.umd.be/BRCA2/														3 - UV		uncertain							Passenger	0.432	Passenger	0.48	Passenger	0.308	CANCER	-2.1	TOLERATED	-1.45	medium	2.295	disease_causing	0.996884	probably damaging
Tumor suppressor	BRCA2	ENST00000380152	ENSP00000369497	A1996T	1	13	32914478	G	A	SNV	http://www.umd.be/BRCA2/	http://www.umd.be/BRCA2/														3 - UV		uncertain							Passenger	0.412	Passenger	0.314	Passenger	0.468	CANCER	-2.32	DAMAGING	-1.67	medium	2.295	disease_causing	0.998493	probably damaging
Tumor suppressor	BRCA2	ENST00000380152	ENSP00000369497	A216S	1	13	32903594	G	T	SNV	http://www.umd.be/BRCA2/	http://www.umd.be/BRCA2/														3 - UV		uncertain							Passenger	0.464	Passenger	0.544	Driver	0.282	PASSENGER/OTHER	5.77	TOLERATED	5.77	low	1.445	polymorphism	1	benign
Tumor suppressor	BRCA2	ENST00000380152	ENSP00000369497	A2185P	1	13	32915045	G	C	SNV	http://www.umd.be/BRCA2/	http://www.umd.be/BRCA2/														3 - UV		uncertain							Passenger	0.502	Passenger	0.502	Driver	0.25	CANCER	-1.48	TOLERATED	-1.48	medium	1.95	polymorphism	1	benign
Tumor suppressor	BRCA2	ENST00000380152	ENSP00000369497	A2185S	1	13	32915045	G	T	SNV	http://www.umd.be/BRCA2/	http://www.umd.be/BRCA2/														3 - UV		uncertain							Passenger	0.544	Passenger	0.598	Passenger	0.306	CANCER	-1.39	TOLERATED	-1.39	medium	1.95	polymorphism	1	possibly damaging
Tumor suppressor	BRCA2	ENST00000380152	ENSP00000369497	A2233T	1	13	32915189	G	A	SNV	http://www.umd.be/BRCA2/	http://www.umd.be/BRCA2/														3 - UV		uncertain							Passenger	0.416	Passenger	0.356	Passenger	0.582	CANCER	-2.06	DAMAGING	-2.06	medium	2.28	disease_causing	0.999992	probably damaging
Tumor suppressor	BRCA2	ENST00000380152	ENSP00000369497	A227P	1	13	32903627	G	C	SNV	http://www.umd.be/BRCA2/	http://www.umd.be/BRCA2/														3 - UV		uncertain							Passenger	0.484	Passenger	0.58	Driver	0.276	PASSENGER/OTHER	5.5	TOLERATED	5.5	low	1.445	polymorphism	0.976244	benign
Tumor suppressor	BRCA2	ENST00000380152	ENSP00000369497	A22T	1	13	32890661	G	A	SNV	http://www.umd.be/BRCA2/	http://www.umd.be/BRCA2/														3 - UV		uncertain							Passenger	0.738	Passenger	0.542	Passenger	0.824	PASSENGER/OTHER	5.75	TOLERATED	5.75	low	1.78	polymorphism	0.893738	benign
Tumor suppressor	BRCA2	ENST00000380152	ENSP00000369497	A2351T	1	13	32929041	G	A	SNV	http://www.umd.be/BRCA2/	http://www.umd.be/BRCA2/														3 - UV		uncertain							Passenger	0.366	Driver	0.276	Passenger	0.446	CANCER	-1.2	TOLERATED	-1.2	medium	2.24	polymorphism	1	possibly damaging
Tumor suppressor	BRCA2	ENST00000380152	ENSP00000369497	A2513T	1	13	32930666	G	A	SNV	http://www.umd.be/BRCA2/	http://www.umd.be/BRCA2/														3 - UV		uncertain							Passenger	0.39	Driver	0.234	Passenger	0.434	PASSENGER/OTHER	-0.4	DAMAGING	-1.85	neutral	0.41	polymorphism	1	benign
Tumor suppressor	BRCA2	ENST00000380152	ENSP00000369497	A2595S	1	13	32932044	G	T	SNV	http://www.umd.be/BRCA2/	http://www.umd.be/BRCA2/														3 - UV		uncertain							Passenger	0.484	Passenger	0.552	Driver	0.254	CANCER	-1.2	DAMAGING	-2.66	medium	2.455	disease_causing	0.577822	possibly damaging
Tumor suppressor	BRCA2	ENST00000380152	ENSP00000369497	A2603P	1	13	32936661	G	C	SNV	http://www.umd.be/BRCA2/	http://www.umd.be/BRCA2/														3 - UV		uncertain							Driver	0.264	Passenger	0.358	Driver	0.25	CANCER	-1.28	DAMAGING	-2.74	medium	2.83	disease_causing	1	probably damaging
Tumor suppressor	BRCA2	ENST00000380152	ENSP00000369497	A261T	1	13	32905155	G	A	SNV	http://www.umd.be/BRCA2/	http://www.umd.be/BRCA2/														3 - UV		uncertain							Passenger	0.482	Passenger	0.414	Passenger	0.54	PASSENGER/OTHER	5.75	TOLERATED	5.75	low	1.495	polymorphism	1	benign
Tumor suppressor	BRCA2	ENST00000380152	ENSP00000369497	A2632T	1	13	32936748	G	A	SNV	http://www.umd.be/BRCA2/	http://www.umd.be/BRCA2/														3 - UV		uncertain							Passenger	0.32	Driver	0.198	Passenger	0.456	CANCER	-1.26	DAMAGING	-2.72	medium	2.74	disease_causing	1	probably damaging
Tumor suppressor	BRCA2	ENST00000380152	ENSP00000369497	A2698T	1	13	32937431	G	A	SNV	TCGAPanCancer	Literature																uncertain							Passenger	0.512	Passenger	0.438	Passenger	0.54	CANCER	-0.99	TOLERATED	-1.31	neutral	-1.445	polymorphism	1	benign
Tumor suppressor	BRCA2	ENST00000380152	ENSP00000369497	A2711T	1	13	32937470	G	A	SNV	TCGAPanCancer	Literature	COSM946868															uncertain							Passenger	0.472	Passenger	0.418	Passenger	0.55	CANCER	-1.07	TOLERATED	-1.4	low	1.12	polymorphism	1	benign
Tumor suppressor	BRCA2	ENST00000380152	ENSP00000369497	A2717S	1	13	32937488	G	T	SNV	http://www.umd.be/BRCA2/	http://www.umd.be/BRCA2/														1 - Neutral		neutral							Passenger	0.474	Passenger	0.604	Driver	0.238	CANCER	-1.03	TOLERATED	-1.35	medium	1.965	polymorphism	0.960687	possibly damaging
Tumor suppressor	BRCA2	ENST00000380152	ENSP00000369497	A2951T	1	13	32953550	G	A	SNV	http://www.umd.be/BRCA2/	http://www.umd.be/BRCA2/														1 - Neutral		neutral				Polymorphism			Passenger	0.426	Passenger	0.314	Passenger	0.536	PASSENGER/OTHER	0.04	TOLERATED	-0.37	medium	2.725	disease_causing	0.999999	probably damaging
Tumor suppressor	BRCA2	ENST00000380152	ENSP00000369497	A3029T	1	13	32954018	G	A	SNV	http://www.umd.be/BRCA2/	http://www.umd.be/BRCA2/														3 - UV		uncertain							Passenger	0.408	Passenger	0.348	Passenger	0.502	PASSENGER/OTHER	0.36	TOLERATED	-0.81	medium	2.115	disease_causing	0.999793	probably damaging
Tumor suppressor	BRCA2	ENST00000380152	ENSP00000369497	A3102T	1	13	32968873	G	A	SNV	http://www.umd.be/BRCA2/	http://www.umd.be/BRCA2/														3 - UV		uncertain							Passenger	0.35	Passenger	0.312	Passenger	0.5	CANCER	-1.4	DAMAGING	-1.59	low	1.725	disease_causing	0.870185	probably damaging
Tumor suppressor	BRCA2	ENST00000380152	ENSP00000369497	A3122S	1	13	32968933	G	T	SNV	http://www.umd.be/BRCA2/	http://www.umd.be/BRCA2/														3 - UV		uncertain							Passenger	0.416	Passenger	0.526	Driver	0.276	CANCER	-1.46	DAMAGING	-1.65	medium	2.39	disease_causing	0.994919	probably damaging
Tumor suppressor	BRCA2	ENST00000380152	ENSP00000369497	A3122T	1	13	32968933	G	A	SNV	http://www.umd.be/BRCA2/	http://www.umd.be/BRCA2/														3 - UV		uncertain							Passenger	0.334	Driver	0.268	Passenger	0.454	CANCER	-1.42	DAMAGING	-1.61	medium	2.39	disease_causing	0.997793	probably damaging
Tumor suppressor	BRCA2	ENST00000380152	ENSP00000369497	A3148P	1	13	32969011	G	C	SNV	http://www.umd.be/BRCA2/	http://www.umd.be/BRCA2/														3 - UV		uncertain							Passenger	0.404	Passenger	0.43	Driver	0.172	CANCER	-1.54	DAMAGING	-1.73	medium	2	disease_causing	0.750802	probably damaging
Tumor suppressor	BRCA2	ENST00000380152	ENSP00000369497	A3205T	1	13	32971146	G	A	SNV	http://www.umd.be/BRCA2/	http://www.umd.be/BRCA2/														3 - UV		uncertain							Passenger	0.45	Passenger	0.422	Passenger	0.518	PASSENGER/OTHER	5.74	TOLERATED	5.74	medium	1.995	polymorphism	1	benign
Tumor suppressor	BRCA2	ENST00000380152	ENSP00000369497	A3297T	1	13	32972539	G	A	SNV	TCGAPanCancer	Literature	COSM469364															uncertain							Passenger	0.348	Passenger	0.33	Passenger	0.492	PASSENGER/OTHER	5.38	TOLERATED	5.38	medium	1.95	disease_causing	0.999765	probably damaging
Tumor suppressor	BRCA2	ENST00000380152	ENSP00000369497	A338T	1	13	32906627	G	A	SNV	http://www.umd.be/BRCA2/	http://www.umd.be/BRCA2/														3 - UV		uncertain							Passenger	0.56	Passenger	0.522	Passenger	0.562	PASSENGER/OTHER	6.07	TOLERATED	6.07	neutral	-1.195	polymorphism	1	benign
Tumor suppressor	BRCA2	ENST00000380152	ENSP00000369497	A392S	1	13	32906789	G	T	SNV	http://www.umd.be/BRCA2/	http://www.umd.be/BRCA2/														3 - UV		uncertain							Passenger	0.602	Passenger	0.664	Passenger	0.308	PASSENGER/OTHER	5.82	TOLERATED	5.82	low	1.445	polymorphism	1	benign
Tumor suppressor	BRCA2	ENST00000380152	ENSP00000369497	A406T	1	13	32906831	G	A	SNV	http://www.umd.be/BRCA2/	http://www.umd.be/BRCA2/														3 - UV		uncertain							Passenger	0.576	Passenger	0.436	Passenger	0.626	PASSENGER/OTHER	6.64	TOLERATED	6.64	neutral	-1.31	polymorphism	0.999953	benign
Tumor suppressor	BRCA2	ENST00000380152	ENSP00000369497	A593S	1	13	32907392	G	T	SNV	http://www.umd.be/BRCA2/	http://www.umd.be/BRCA2/														3 - UV		uncertain							Passenger	0.53	Passenger	0.662	Driver	0.276	PASSENGER/OTHER	5.81	TOLERATED	5.81	low	0.805	polymorphism	0.999995	benign
Tumor suppressor	BRCA2	ENST00000380152	ENSP00000369497	A618S	1	13	32907467	G	T	SNV	http://www.umd.be/BRCA2/	http://www.umd.be/BRCA2/														3 - UV		uncertain							Passenger	0.524	Passenger	0.646	Passenger	0.35	PASSENGER/OTHER	5.66	TOLERATED	5.66	low	1.155	polymorphism	1	benign
Tumor suppressor	BRCA2	ENST00000380152	ENSP00000369497	A75P	1	13	32893369	G	C	SNV	http://www.umd.be/BRCA2/	http://www.umd.be/BRCA2/														1 - Neutral		neutral					CANCER		Passenger	0.684	Passenger	0.72	Passenger	0.376	PASSENGER/OTHER	5.34	TOLERATED	5.34	medium	1.955	disease_causing	0.993207	probably damaging
Tumor suppressor	BRCA2	ENST00000380152	ENSP00000369497	C1159Y	1	13	32911968	G	A	SNV	TCGAPanCancer	Literature	COSM946792															uncertain							Passenger	0.478	Passenger	0.484	Passenger	0.526	PASSENGER/OTHER	5.86	TOLERATED	5.86	neutral	-0.69	polymorphism	1	benign
Tumor suppressor	BRCA2	ENST00000380152	ENSP00000369497	C1290Y	1	13	32912361	G	A	SNV	http://www.umd.be/BRCA2/	http://www.umd.be/BRCA2/														1 - Neutral		neutral				Polymorphism			Passenger	0.454	Passenger	0.452	Passenger	0.456	PASSENGER/OTHER	5.71	TOLERATED	5.71	low	1.355	polymorphism	0.980462	benign
Tumor suppressor	BRCA2	ENST00000380152	ENSP00000369497	C1591Y	1	13	32913264	G	A	SNV	http://www.umd.be/BRCA2/	http://www.umd.be/BRCA2/														3 - UV		uncertain							Passenger	0.52	Passenger	0.49	Passenger	0.514	PASSENGER/OTHER	5.76	TOLERATED	5.76	neutral	-0.145	polymorphism	1	benign
Tumor suppressor	BRCA2	ENST00000380152	ENSP00000369497	C1960Y	1	13	32914371	G	A	SNV	http://www.umd.be/BRCA2/	http://www.umd.be/BRCA2/														3 - UV		uncertain							Passenger	0.576	Passenger	0.612	Passenger	0.532	PASSENGER/OTHER	5.9	TOLERATED	5.9	neutral	0	polymorphism	1	benign
Tumor suppressor	BRCA2	ENST00000380152	ENSP00000369497	C3233F	1	13	32972348	G	T	SNV	http://www.umd.be/BRCA2/	http://www.umd.be/BRCA2/														3 - UV		uncertain							Passenger	0.362	Passenger	0.518	Passenger	0.368	PASSENGER/OTHER	5.8	TOLERATED	5.8	medium	1.995	polymorphism	1	possibly damaging
Tumor suppressor	BRCA2	ENST00000380152	ENSP00000369497	C341F	1	13	32906637	G	T	SNV	http://www.umd.be/BRCA2/	http://www.umd.be/BRCA2/														3 - UV		uncertain							Passenger	0.564	Passenger	0.644	Passenger	0.53	PASSENGER/OTHER	5.82	TOLERATED	5.82	low	0.895	polymorphism	1	benign
Tumor suppressor	BRCA2	ENST00000380152	ENSP00000369497	C480F	1	13	32907054	G	T	SNV	http://www.umd.be/BRCA2/	http://www.umd.be/BRCA2/														3 - UV		uncertain							Passenger	0.508	Passenger	0.61	Passenger	0.494	PASSENGER/OTHER	5.87	TOLERATED	5.87	neutral	0.345	polymorphism	1	benign
Tumor suppressor	BRCA2	ENST00000380152	ENSP00000369497	C554F	1	13	32907276	G	T	SNV	TCGAPanCancer	Literature	COSM551312															uncertain							Passenger	0.366	Passenger	0.536	Passenger	0.308	PASSENGER/OTHER	5.4	TOLERATED	5.4	low	1.735	polymorphism	1	benign
Tumor suppressor	BRCA2	ENST00000380152	ENSP00000369497	C647Y	1	13	32910432	G	A	SNV	http://www.umd.be/BRCA2/	http://www.umd.be/BRCA2/														3 - UV		uncertain							Passenger	0.404	Passenger	0.394	Passenger	0.362	PASSENGER/OTHER	5.55	TOLERATED	5.55	medium	2.075	polymorphism	1	benign
Tumor suppressor	BRCA2	ENST00000380152	ENSP00000369497	D1033Y	1	13	32911589	G	T	SNV	http://www.umd.be/BRCA2/	http://www.umd.be/BRCA2/														3 - UV		uncertain							Passenger	0.304	Passenger	0.452	Driver	0.196	CANCER	-1.95	TOLERATED	-1.29	low	1.1	disease_causing	0.999094	probably damaging
Tumor suppressor	BRCA2	ENST00000380152	ENSP00000369497	D1161Y	1	13	32911973	G	T	SNV	http://www.umd.be/BRCA2/	http://www.umd.be/BRCA2/														3 - UV		uncertain							Passenger	0.444	Passenger	0.456	Driver	0.256	PASSENGER/OTHER	5.56	TOLERATED	5.56	medium	2.28	polymorphism	0.999999	probably damaging
Tumor suppressor	BRCA2	ENST00000380152	ENSP00000369497	D1355Y	1	13	32912555	G	T	SNV	TCGAPanCancer	Literature	COSM432311															uncertain							Passenger	0.414	Passenger	0.518	Driver	0.26	PASSENGER/OTHER	5.65	TOLERATED	5.65	low	1.24	polymorphism	1	probably damaging
Tumor suppressor	BRCA2	ENST00000380152	ENSP00000369497	D1386Y	1	13	32912648	G	T	SNV	TCGAPanCancer	Literature	COSM1300152															uncertain							Passenger	0.318	Passenger	0.436	Driver	0.194	PASSENGER/OTHER	5.4	TOLERATED	5.4	medium	2.32	disease_causing	0.958671	probably damaging
Tumor suppressor	BRCA2	ENST00000380152	ENSP00000369497	D1420N	1	13	32912750	G	A	SNV	TCGAPanCancer	Literature	COSM946799															uncertain							Passenger	0.55	Passenger	0.526	Passenger	0.7	PASSENGER/OTHER	5.74	TOLERATED	5.74	low	1.735	polymorphism	1	benign
Tumor suppressor	BRCA2	ENST00000380152	ENSP00000369497	D1420Y	1	13	32912750	G	T	SNV	http://www.umd.be/BRCA2/	http://www.umd.be/BRCA2/														1 - Neutral		neutral				Polymorphism			Passenger	0.542	Passenger	0.562	Passenger	0.332	PASSENGER/OTHER	5.71	TOLERATED	5.71	medium	2.08	polymorphism	1	benign
Tumor suppressor	BRCA2	ENST00000380152	ENSP00000369497	D1769N	1	13	32913797	G	A	SNV	http://www.umd.be/BRCA2/	http://www.umd.be/BRCA2/														3 - UV		uncertain							Passenger	0.602	Passenger	0.476	Passenger	0.716	PASSENGER/OTHER	5.89	TOLERATED	5.89	medium	1.995	polymorphism	1	benign
Tumor suppressor	BRCA2	ENST00000380152	ENSP00000369497	D1796Y	1	13	32913878	G	T	SNV	http://www.umd.be/BRCA2/	http://www.umd.be/BRCA2/														3 - UV		uncertain							Passenger	0.606	Passenger	0.622	Passenger	0.324	PASSENGER/OTHER	5.62	TOLERATED	5.62	neutral	0.69	polymorphism	1	possibly damaging
Tumor suppressor	BRCA2	ENST00000380152	ENSP00000369497	D1898Y	1	13	32914184	G	T	SNV	http://www.umd.be/BRCA2/	http://www.umd.be/BRCA2/														3 - UV		uncertain							Passenger	0.608	Passenger	0.588	Passenger	0.368	CANCER	-0.86	TOLERATED	-1.18	low	1.67	polymorphism	1	possibly damaging
Tumor suppressor	BRCA2	ENST00000380152	ENSP00000369497	D189H	1	13	32900684	G	C	SNV	TCGAPanCancer	Literature	COSM469352															uncertain							Passenger	0.502	Passenger	0.472	Driver	0.216	PASSENGER/OTHER	4.97	TOLERATED	4.97	medium	2.005	disease_causing	0.998739	probably damaging
Tumor suppressor	BRCA2	ENST00000380152	ENSP00000369497	D1902N	1	13	32914196	G	A	SNV	http://www.umd.be/BRCA2/	http://www.umd.be/BRCA2/														1 - Neutral		neutral				Polymorphism			Passenger	0.578	Passenger	0.468	Passenger	0.71	PASSENGER/OTHER	-0.23	TOLERATED	-0.56	medium	1.995	polymorphism	1	benign
Tumor suppressor	BRCA2	ENST00000380152	ENSP00000369497	D1902Y	1	13	32914196	G	T	SNV	http://www.umd.be/BRCA2/	http://www.umd.be/BRCA2/														3 - UV		uncertain							Passenger	0.598	Passenger	0.552	Driver	0.278	PASSENGER/OTHER	-0.31	TOLERATED	-0.64	medium	1.995	polymorphism	1	possibly damaging
Tumor suppressor	BRCA2	ENST00000380152	ENSP00000369497	D1911N	1	13	32914223	G	A	SNV	TCGAPanCancer	Literature	COSM1300158															uncertain							Passenger	0.626	Passenger	0.516	Passenger	0.72	PASSENGER/OTHER	-0.05	TOLERATED	-0.38	low	0.895	polymorphism	1	benign
Tumor suppressor	BRCA2	ENST00000380152	ENSP00000369497	D1949N	1	13	32914337	G	A	SNV	http://www.umd.be/BRCA2/	http://www.umd.be/BRCA2/														3 - UV		uncertain							Passenger	0.62	Passenger	0.508	Passenger	0.714	PASSENGER/OTHER	5.89	TOLERATED	5.89	neutral	0.69	polymorphism	1	benign
Tumor suppressor	BRCA2	ENST00000380152	ENSP00000369497	D2023H	1	13	32914559	G	C	SNV	http://www.umd.be/BRCA2/	http://www.umd.be/BRCA2/														3 - UV		uncertain							Passenger	0.644	Passenger	0.546	Passenger	0.312	PASSENGER/OTHER	5.74	TOLERATED	5.74	low	1.1	polymorphism	1	benign
Tumor suppressor	BRCA2	ENST00000380152	ENSP00000369497	D2218Y	1	13	32915144	G	T	SNV	TCGAPanCancer	Literature	COSM172148															uncertain							Passenger	0.454	Passenger	0.464	Driver	0.218	CANCER	-1.41	TOLERATED	-1.41	medium	2.08	polymorphism	0.985132	probably damaging
Tumor suppressor	BRCA2	ENST00000380152	ENSP00000369497	D23N	1	13	32890664	G	A	SNV	http://www.umd.be/BRCA2/	http://www.umd.be/BRCA2/														5 - Causal		non-neutral							Passenger	0.682	Passenger	0.476	Passenger	0.74	PASSENGER/OTHER	4.81	TOLERATED	4.81	medium	2.005	disease_causing	0.99302	probably damaging
Tumor suppressor	BRCA2	ENST00000380152	ENSP00000369497	D2444Y	1	13	32929320	G	T	SNV	http://www.umd.be/BRCA2/	http://www.umd.be/BRCA2/														3 - UV		uncertain							Passenger	0.332	Passenger	0.356	Driver	0.242	PASSENGER/OTHER	5.79	TOLERATED	5.79	low	1.87	polymorphism	1	possibly damaging
Tumor suppressor	BRCA2	ENST00000380152	ENSP00000369497	D244N	1	13	32905104	G	A	SNV	http://www.umd.be/BRCA2/	http://www.umd.be/BRCA2/														3 - UV		uncertain							Passenger	0.56	Passenger	0.444	Passenger	0.648	PASSENGER/OTHER	5.46	TOLERATED	5.46	neutral	0.49	polymorphism	1	benign
Tumor suppressor	BRCA2	ENST00000380152	ENSP00000369497	D2723H	1	13	32937506	G	C	SNV	http://www.umd.be/BRCA2/	http://www.umd.be/BRCA2/														5 - Causal		non-neutral					CANCER		Passenger	0.324	Passenger	0.348	Driver	0.176	CANCER	-3.65	DAMAGING	-3.97	medium	3.38	disease_causing	1	probably damaging
Tumor suppressor	BRCA2	ENST00000380152	ENSP00000369497	D2965Y	1	13	32953592	G	T	SNV	http://www.umd.be/BRCA2/	http://www.umd.be/BRCA2/														5 - Causal		non-neutral							Passenger	0.34	Passenger	0.384	Driver	0.17	PASSENGER/OTHER	-0.16	TOLERATED	-0.58	medium	2.695	disease_causing	0.999979	probably damaging
Tumor suppressor	BRCA2	ENST00000380152	ENSP00000369497	D2983Y	1	13	32953646	G	T	SNV	http://www.umd.be/BRCA2/	http://www.umd.be/BRCA2/														3 - UV		uncertain							Passenger	0.4	Passenger	0.438	Driver	0.186	PASSENGER/OTHER	5.74	TOLERATED	5.74	medium	2.2	polymorphism	0.972608	probably damaging
Tumor suppressor	BRCA2	ENST00000380152	ENSP00000369497	D3064N	1	13	32954216	G	A	SNV	http://www.umd.be/BRCA2/	http://www.umd.be/BRCA2/														3 - UV		uncertain							Passenger	0.49	Passenger	0.378	Passenger	0.604	CANCER	-1.21	TOLERATED	-1.4	low	1.265	polymorphism	0.999901	benign
Tumor suppressor	BRCA2	ENST00000380152	ENSP00000369497	D479Y	1	13	32907050	G	T	SNV	TCGAPanCancer	Literature	COSM279195															uncertain							Passenger	0.458	Passenger	0.462	Driver	0.238	PASSENGER/OTHER	5.72	TOLERATED	5.72	medium	2.045	polymorphism	1	probably damaging
Tumor suppressor	BRCA2	ENST00000380152	ENSP00000369497	D596H	1	13	32907401	G	C	SNV	http://www.umd.be/BRCA2/	http://www.umd.be/BRCA2/														1 - Neutral		neutral							Passenger	0.45	Passenger	0.584	Driver	0.292	PASSENGER/OTHER	5.48	TOLERATED	5.48	medium	2.045	polymorphism	0.978467	probably damaging
Tumor suppressor	BRCA2	ENST00000380152	ENSP00000369497	D707N	1	13	32910611	G	A	SNV	http://www.umd.be/BRCA2/	http://www.umd.be/BRCA2/														3 - UV		uncertain							Passenger	0.418	Passenger	0.444	Passenger	0.606	PASSENGER/OTHER	-0.52	TOLERATED	-0.52	low	1.52	polymorphism	1	benign
Tumor suppressor	BRCA2	ENST00000380152	ENSP00000369497	D806H	1	13	32910908	G	C	SNV	http://www.umd.be/BRCA2/	http://www.umd.be/BRCA2/														2 - Likely neutral		uncertain							Passenger	0.494	Passenger	0.634	Driver	0.278	PASSENGER/OTHER	-0.17	TOLERATED	-0.17	low	1.04	polymorphism	1	possibly damaging
Tumor suppressor	BRCA2	ENST00000380152	ENSP00000369497	D935H	1	13	32911295	G	C	SNV	http://www.umd.be/BRCA2/	http://www.umd.be/BRCA2/														3 - UV		uncertain							Passenger	0.426	Passenger	0.532	Driver	0.24	PASSENGER/OTHER	-0.19	TOLERATED	0.13	low	1.495	polymorphism	1	benign
Tumor suppressor	BRCA2	ENST00000380152	ENSP00000369497	D935N	1	13	32911295	G	A	SNV	http://www.umd.be/BRCA2/	http://www.umd.be/BRCA2/														1 - Neutral		neutral					CANCER		Passenger	0.5	Passenger	0.426	Passenger	0.656	PASSENGER/OTHER	-0.01	TOLERATED	0.31	low	1.495	polymorphism	1	benign
Tumor suppressor	BRCA2	ENST00000380152	ENSP00000369497	D988N	1	13	32911454	G	A	SNV	TCGAPanCancer	Literature	COSM946782															uncertain							Passenger	0.438	Passenger	0.422	Passenger	0.552	PASSENGER/OTHER	0.58	TOLERATED	0.91	low	1.095	polymorphism	1	benign
Tumor suppressor	BRCA2	ENST00000380152	ENSP00000369497	E1036K	1	13	32911598	G	A	SNV	TCGAPanCancer	Literature	COSM696745															uncertain					CANCER		Passenger	0.478	Passenger	0.462	Passenger	0.658	CANCER	-1.67	TOLERATED	-1.02	low	0.975	polymorphism	0.513621	probably damaging
Tumor suppressor	BRCA2	ENST00000380152	ENSP00000369497	E1126Q	1	13	32911868	G	C	SNV	TCGAPanCancer	Literature	COSM1300150															uncertain							Passenger	0.496	Passenger	0.516	Driver	0.25	PASSENGER/OTHER	4.71	TOLERATED	4.71	medium	2.395	disease_causing	0.996848	probably damaging
Tumor suppressor	BRCA2	ENST00000380152	ENSP00000369497	E1158Q	1	13	32911964	G	C	SNV	TCGAPanCancer	Literature	COSM1477194															uncertain							Passenger	0.566	Passenger	0.602	Passenger	0.384	PASSENGER/OTHER	5.61	TOLERATED	5.61	medium	2.24	polymorphism	1	possibly damaging
Tumor suppressor	BRCA2	ENST00000380152	ENSP00000369497	E1276K	1	13	32912318	G	A	SNV	http://www.umd.be/BRCA2/	http://www.umd.be/BRCA2/														3 - UV		uncertain							Passenger	0.626	Passenger	0.396	Passenger	0.748	PASSENGER/OTHER	5.84	TOLERATED	5.84	low	1.53	polymorphism	1	benign
Tumor suppressor	BRCA2	ENST00000380152	ENSP00000369497	E1407Q	1	13	32912711	G	C	SNV	http://www.umd.be/BRCA2/	http://www.umd.be/BRCA2/	COSM1171963													3 - UV		uncertain							Passenger	0.552	Passenger	0.616	Passenger	0.336	PASSENGER/OTHER	5.66	TOLERATED	5.66	neutral	0.635	polymorphism	1	benign
Tumor suppressor	BRCA2	ENST00000380152	ENSP00000369497	E1481D	1	13	32912935	G	T	SNV	http://www.umd.be/BRCA2/	http://www.umd.be/BRCA2/														3 - UV		uncertain							Passenger	0.48	Passenger	0.61	Passenger	0.34	PASSENGER/OTHER	5.75	TOLERATED	5.75	low	1.24	polymorphism	1	probably damaging
Tumor suppressor	BRCA2	ENST00000380152	ENSP00000369497	E1537Q	1	13	32913101	G	C	SNV	http://www.umd.be/BRCA2/	http://www.umd.be/BRCA2/														3 - UV		uncertain							Passenger	0.572	Passenger	0.638	Passenger	0.314	CANCER	-1.96	TOLERATED	-1.3	medium	2.075	polymorphism	0.949195	possibly damaging
Tumor suppressor	BRCA2	ENST00000380152	ENSP00000369497	E1571K	1	13	32913203	G	A	SNV	TCGAPanCancer	Literature																uncertain							Passenger	0.582	Passenger	0.594	Passenger	0.7	PASSENGER/OTHER	5.3	TOLERATED	5.3	low	1.845	polymorphism	1	benign
Tumor suppressor	BRCA2	ENST00000380152	ENSP00000369497	E1734K	1	13	32913692	G	A	SNV	http://www.umd.be/BRCA2/	http://www.umd.be/BRCA2/														3 - UV		uncertain							Passenger	0.59	Passenger	0.496	Passenger	0.772	PASSENGER/OTHER	5.74	TOLERATED	5.74	medium	2.125	polymorphism	1	benign
Tumor suppressor	BRCA2	ENST00000380152	ENSP00000369497	E1879D	1	13	32914129	G	T	SNV	TCGAPanCancer	Literature	COSM170208															uncertain							Passenger	0.54	Passenger	0.622	Passenger	0.42	PASSENGER/OTHER	-0.52	TOLERATED	-0.84	low	1.78	polymorphism	1	benign
Tumor suppressor	BRCA2	ENST00000380152	ENSP00000369497	E1879K	1	13	32914127	G	A	SNV	http://www.umd.be/BRCA2/	http://www.umd.be/BRCA2/														3 - UV		uncertain							Passenger	0.576	Passenger	0.52	Passenger	0.694	PASSENGER/OTHER	-0.55	TOLERATED	-0.87	neutral	0.28	polymorphism	1	benign
Tumor suppressor	BRCA2	ENST00000380152	ENSP00000369497	E1895K	1	13	32914175	G	A	SNV	TCGAPanCancer	Literature	COSM1300156															uncertain							Passenger	0.638	Passenger	0.436	Passenger	0.762	PASSENGER/OTHER	0.19	TOLERATED	-0.13	neutral	-2.175	polymorphism	1	benign
Tumor suppressor	BRCA2	ENST00000380152	ENSP00000369497	E2020K	1	13	32914550	G	A	SNV	TCGAPanCancer, http://www.umd.be/BRCA2/	http://www.umd.be/BRCA2/	COSM946834													3 - UV		uncertain							Passenger	0.552	Passenger	0.528	Passenger	0.738	PASSENGER/OTHER	5.85	TOLERATED	5.85	low	1.445	polymorphism	1	benign
Tumor suppressor	BRCA2	ENST00000380152	ENSP00000369497	E2081Q	1	13	32914733	G	C	SNV	TCGAPanCancer	Literature	COSM416392															uncertain							Passenger	0.528	Passenger	0.558	Driver	0.268	CANCER	-1.58	TOLERATED	-0.93	neutral	0.345	polymorphism	0.999998	possibly damaging
Tumor suppressor	BRCA2	ENST00000380152	ENSP00000369497	E2115K	1	13	32914835	G	A	SNV	http://www.umd.be/BRCA2/	http://www.umd.be/BRCA2/														3 - UV		uncertain							Passenger	0.602	Passenger	0.502	Passenger	0.724	PASSENGER/OTHER	5.62	TOLERATED	5.62	low	1.085	polymorphism	1	benign
Tumor suppressor	BRCA2	ENST00000380152	ENSP00000369497	E2275K	1	13	32915315	G	A	SNV	http://www.umd.be/BRCA2/	http://www.umd.be/BRCA2/														3 - UV		uncertain							Passenger	0.534	Passenger	0.492	Passenger	0.614	CANCER	-1.09	TOLERATED	-1.09	low	1.04	polymorphism	0.999956	possibly damaging
Tumor suppressor	BRCA2	ENST00000380152	ENSP00000369497	E2650Q	1	13	32936802	G	C	SNV	TCGAPanCancer	Literature	COSM432317															uncertain							Passenger	0.43	Passenger	0.472	Driver	0.182	CANCER	-1.23	DAMAGING	-2.69	low	1.88	disease_causing	1	probably damaging
Tumor suppressor	BRCA2	ENST00000380152	ENSP00000369497	E2903K	1	13	32950881	G	A	SNV	TCGAPanCancer	Literature																uncertain							Passenger	0.504	Driver	0.294	Passenger	0.676	PASSENGER/OTHER	0.11	TOLERATED	-0.31	medium	2.135	disease_causing	0.999999	probably damaging
Tumor suppressor	BRCA2	ENST00000380152	ENSP00000369497	E2981K	1	13	32953640	G	A	SNV	http://www.umd.be/BRCA2/	http://www.umd.be/BRCA2/	COSM109341													3 - UV		uncertain							Passenger	0.506	Passenger	0.352	Passenger	0.628	PASSENGER/OTHER	0.47	TOLERATED	-0.7	medium	2.52	disease_causing	0.531586	possibly damaging
Tumor suppressor	BRCA2	ENST00000380152	ENSP00000369497	E3002K	1	13	32953937	G	A	SNV	http://www.umd.be/BRCA2/	http://www.umd.be/BRCA2/														3 - UV		uncertain							Passenger	0.376	Driver	0.256	Passenger	0.598	PASSENGER/OTHER	0.12	TOLERATED	-1.05	medium	2.85	disease_causing_automatic	1	probably damaging
Tumor suppressor	BRCA2	ENST00000380152	ENSP00000369497	E3096K	1	13	32968855	G	A	SNV	http://www.umd.be/BRCA2/	http://www.umd.be/BRCA2/														3 - UV		uncertain							Passenger	0.386	Driver	0.278	Passenger	0.598	CANCER	-1.43	DAMAGING	-1.62	medium	2.085	disease_causing	0.999527	probably damaging
Tumor suppressor	BRCA2	ENST00000380152	ENSP00000369497	E3177Q	1	13	32971062	G	C	SNV	TCGAPanCancer	Literature	COSM432321															uncertain							Passenger	0.442	Passenger	0.488	Driver	0.214	CANCER	-1.49	DAMAGING	-1.69	low	1.795	polymorphism	0.560507	probably damaging
Tumor suppressor	BRCA2	ENST00000380152	ENSP00000369497	E3309K	1	13	32972575	G	A	SNV	http://www.umd.be/BRCA2/	http://www.umd.be/BRCA2/														3 - UV		uncertain							Passenger	0.476	Passenger	0.384	Passenger	0.62	PASSENGER/OTHER	5.77	TOLERATED	5.77	medium	1.95	polymorphism	1	probably damaging
Tumor suppressor	BRCA2	ENST00000380152	ENSP00000369497	E3342K	1	13	32972674	G	A	SNV	TCGAPanCancer, http://www.umd.be/BRCA2/	http://www.umd.be/BRCA2/	COSM1677596													3 - UV		uncertain							Passenger	0.392	Driver	0.26	Passenger	0.574	PASSENGER/OTHER	4.45	TOLERATED	4.45	medium	2.33	disease_causing	0.999986	probably damaging
Tumor suppressor	BRCA2	ENST00000380152	ENSP00000369497	E3343K	1	13	32972677	G	A	SNV	http://www.umd.be/BRCA2/	http://www.umd.be/BRCA2/														3 - UV		uncertain							Passenger	0.36	Driver	0.264	Passenger	0.554	PASSENGER/OTHER	4.45	TOLERATED	4.45	medium	2.33	disease_causing	0.999986	probably damaging
Tumor suppressor	BRCA2	ENST00000380152	ENSP00000369497	E34K	1	13	32893246	G	A	SNV	http://www.umd.be/BRCA2/	http://www.umd.be/BRCA2/														3 - UV		uncertain							Passenger	0.652	Passenger	0.41	Passenger	0.804	PASSENGER/OTHER	3.97	TOLERATED	3.97	medium	2.045	disease_causing	0.99967	probably damaging
Tumor suppressor	BRCA2	ENST00000380152	ENSP00000369497	E357K	1	13	32906684	G	A	SNV	http://www.umd.be/BRCA2/	http://www.umd.be/BRCA2/														3 - UV		uncertain							Passenger	0.606	Passenger	0.444	Passenger	0.74	PASSENGER/OTHER	5.67	TOLERATED	5.67	low	1.545	polymorphism	1	benign
Tumor suppressor	BRCA2	ENST00000380152	ENSP00000369497	E456D	1	13	32906983	G	T	SNV	TCGAPanCancer	Literature	COSM169610															uncertain							Passenger	0.522	Passenger	0.65	Passenger	0.38	PASSENGER/OTHER	5.6	TOLERATED	5.6	low	1.935	polymorphism	0.999712	possibly damaging
Tumor suppressor	BRCA2	ENST00000380152	ENSP00000369497	E732Q	1	13	32910686	G	C	SNV	TCGAPanCancer	Literature	COSM1300148															uncertain							Passenger	0.512	Passenger	0.634	Passenger	0.314	PASSENGER/OTHER	0.53	TOLERATED	0.86	low	1.245	polymorphism	1	benign
Tumor suppressor	BRCA2	ENST00000380152	ENSP00000369497	E7K	1	13	32890616	G	A	SNV	http://www.umd.be/BRCA2/	http://www.umd.be/BRCA2/														3 - UV		uncertain							Passenger	0.728	Passenger	0.528	Passenger	0.792	PASSENGER/OTHER	5.87	TOLERATED	5.87	low	1.355	polymorphism	0.999688	benign
Tumor suppressor	BRCA2	ENST00000380152	ENSP00000369497	E832K	1	13	32910986	G	A	SNV	TCGAPanCancer	Literature	COSM469356															uncertain							Passenger	0.44	Passenger	0.38	Passenger	0.558	PASSENGER/OTHER	-0.26	TOLERATED	-0.26	neutral	0.625	polymorphism	1	benign
Tumor suppressor	BRCA2	ENST00000380152	ENSP00000369497	E866K	1	13	32911088	G	A	SNV	http://www.umd.be/BRCA2/	http://www.umd.be/BRCA2/														3 - UV		uncertain							Passenger	0.498	Passenger	0.372	Passenger	0.628	PASSENGER/OTHER	0.35	TOLERATED	0.68	low	1.445	polymorphism	1	benign
Tumor suppressor	BRCA2	ENST00000380152	ENSP00000369497	E919K	1	13	32911247	G	A	SNV	http://www.umd.be/BRCA2/	http://www.umd.be/BRCA2/														3 - UV		uncertain							Passenger	0.536	Passenger	0.43	Passenger	0.616	PASSENGER/OTHER	-0.31	TOLERATED	0.27	neutral	0.28	polymorphism	1	benign
Tumor suppressor	BRCA2	ENST00000380152	ENSP00000369497	G106R	1	13	32893462	G	A	SNV	http://www.umd.be/BRCA2/	http://www.umd.be/BRCA2/														3 - UV		uncertain							Passenger	0.786	Passenger	0.698	Passenger	0.758	PASSENGER/OTHER	5.42	TOLERATED	5.42	low	1.555	polymorphism	0.946767	possibly damaging
Tumor suppressor	BRCA2	ENST00000380152	ENSP00000369497	G1174V	1	13	32912013	G	T	SNV	http://www.umd.be/BRCA2/	http://www.umd.be/BRCA2/														3 - UV		uncertain							Passenger	0.536	Passenger	0.616	Passenger	0.476	PASSENGER/OTHER	5.83	TOLERATED	5.83	neutral	0.69	polymorphism	0.999938	benign
Tumor suppressor	BRCA2	ENST00000380152	ENSP00000369497	G1194D	1	13	32912073	G	A	SNV	http://www.umd.be/BRCA2/	http://www.umd.be/BRCA2/														2 - Likely neutral		uncertain							Passenger	0.568	Passenger	0.55	Passenger	0.598	PASSENGER/OTHER	5.91	TOLERATED	5.91	neutral	0	polymorphism	1	benign
Tumor suppressor	BRCA2	ENST00000380152	ENSP00000369497	G1529R	1	13	32913077	G	A	SNV	http://www.umd.be/BRCA2/	http://www.umd.be/BRCA2/	COSM946807													1 - Neutral		neutral					CANCER		Passenger	0.51	Passenger	0.468	Passenger	0.526	CANCER	-2.72	DAMAGING	-2.07	medium	2.125	disease_causing	1	probably damaging
Tumor suppressor	BRCA2	ENST00000380152	ENSP00000369497	G1712R	1	13	32913626	G	A	SNV	http://www.umd.be/BRCA2/	http://www.umd.be/BRCA2/														3 - UV		uncertain							Passenger	0.578	Passenger	0.514	Passenger	0.696	PASSENGER/OTHER	5.8	TOLERATED	5.8	low	1.845	polymorphism	1	probably damaging
Tumor suppressor	BRCA2	ENST00000380152	ENSP00000369497	G173C	1	13	32900636	G	T	SNV	http://www.umd.be/BRCA2/	http://www.umd.be/BRCA2/														3 - UV		uncertain							Passenger	0.664	Passenger	0.692	Passenger	0.364	PASSENGER/OTHER	5.75	TOLERATED	5.75	low	1.7	disease_causing	0.651874	probably damaging
Tumor suppressor	BRCA2	ENST00000380152	ENSP00000369497	G1761V	1	13	32913774	G	T	SNV	TCGAPanCancer	Literature	COSM946821															uncertain							Passenger	0.528	Passenger	0.552	Passenger	0.392	PASSENGER/OTHER	5.73	TOLERATED	5.73	low	1.15	polymorphism	0.996756	probably damaging
Tumor suppressor	BRCA2	ENST00000380152	ENSP00000369497	G1771C	1	13	32913803	G	T	SNV	TCGAPanCancer	Literature																uncertain							Passenger	0.416	Passenger	0.534	Driver	0.238	PASSENGER/OTHER	5.68	TOLERATED	5.68	low	1.87	polymorphism	1	probably damaging
Tumor suppressor	BRCA2	ENST00000380152	ENSP00000369497	G1771D	1	13	32913804	G	A	SNV	http://www.umd.be/BRCA2/	http://www.umd.be/BRCA2/														1 - Neutral		neutral					CANCER		Passenger	0.518	Passenger	0.49	Passenger	0.526	PASSENGER/OTHER	5.95	TOLERATED	5.95	neutral	0.72	polymorphism	1	benign
Tumor suppressor	BRCA2	ENST00000380152	ENSP00000369497	G1963R	1	13	32914379	G	A	SNV	http://www.umd.be/BRCA2/	http://www.umd.be/BRCA2/														3 - UV		uncertain							Passenger	0.604	Passenger	0.556	Passenger	0.686	PASSENGER/OTHER	5.82	TOLERATED	5.82	low	1.525	polymorphism	1	probably damaging
Tumor suppressor	BRCA2	ENST00000380152	ENSP00000369497	G2044A	1	13	32914623	G	C	SNV	http://www.umd.be/BRCA2/	http://www.umd.be/BRCA2/														3 - UV		uncertain							Passenger	0.584	Passenger	0.63	Passenger	0.338	PASSENGER/OTHER	5.89	TOLERATED	5.89	low	1.585	polymorphism	1	benign
Tumor suppressor	BRCA2	ENST00000380152	ENSP00000369497	G2044D	1	13	32914623	G	A	SNV	http://www.umd.be/BRCA2/	http://www.umd.be/BRCA2/														3 - UV		uncertain							Passenger	0.55	Passenger	0.52	Passenger	0.56	PASSENGER/OTHER	5.92	TOLERATED	5.92	low	0.895	polymorphism	1	benign
Tumor suppressor	BRCA2	ENST00000380152	ENSP00000369497	G2063R	1	13	32914679	G	A	SNV	TCGAPanCancer	Literature	COSM551304															uncertain							Passenger	0.49	Passenger	0.47	Passenger	0.518	CANCER	-2.72	DAMAGING	-2.07	low	1.1	disease_causing	1	probably damaging
Tumor suppressor	BRCA2	ENST00000380152	ENSP00000369497	G2274V	1	13	32915313	G	T	SNV	http://www.umd.be/BRCA2/	http://www.umd.be/BRCA2/														1 - Neutral		neutral				Disease	CANCER		Passenger	0.484	Passenger	0.45	Passenger	0.312	CANCER	-1.24	TOLERATED	-1.24	medium	2.19	disease_causing	0.999947	probably damaging
Tumor suppressor	BRCA2	ENST00000380152	ENSP00000369497	G2281V	1	13	32918695	G	T	SNV	http://www.umd.be/BRCA2/	http://www.umd.be/BRCA2/														3 - UV		uncertain							Passenger	0.478	Passenger	0.468	Driver	0.276	CANCER	-1.59	DAMAGING	-1.59	medium	2.28	disease_causing	1	probably damaging
Tumor suppressor	BRCA2	ENST00000380152	ENSP00000369497	G2353R	1	13	32929047	G	C	SNV	http://www.umd.be/BRCA2/	http://www.umd.be/BRCA2/														3 - UV		uncertain					CANCER		Passenger	0.414	Passenger	0.336	Passenger	0.532	CANCER	-1.25	TOLERATED	-1.25	medium	2.14	polymorphism	0.999284	probably damaging
Tumor suppressor	BRCA2	ENST00000380152	ENSP00000369497	G2508S	1	13	32930651	G	A	SNV	http://www.umd.be/BRCA2/	http://www.umd.be/BRCA2/														3 - UV		uncertain							Passenger	0.382	Passenger	0.348	Passenger	0.466	PASSENGER/OTHER	-0.73	DAMAGING	-2.19	medium	2.71	disease_causing	1	probably damaging
Tumor suppressor	BRCA2	ENST00000380152	ENSP00000369497	G2529D	1	13	32930715	G	A	SNV	http://www.umd.be/BRCA2/	http://www.umd.be/BRCA2/														3 - UV		uncertain							Passenger	0.34	Passenger	0.326	Passenger	0.356	PASSENGER/OTHER	-0.4	DAMAGING	-1.86	low	1.67	polymorphism	1	benign
Tumor suppressor	BRCA2	ENST00000380152	ENSP00000369497	G2584C	1	13	32932011	G	T	SNV	TCGAPanCancer	Literature	COSM946866															uncertain							Passenger	0.396	Passenger	0.496	Driver	0.212	CANCER	-1.41	DAMAGING	-2.87	medium	2.785	disease_causing	1	probably damaging
Tumor suppressor	BRCA2	ENST00000380152	ENSP00000369497	G2609D	1	13	32936680	G	A	SNV	http://www.umd.be/BRCA2/	http://www.umd.be/BRCA2/														3 - UV		uncertain							Passenger	0.422	Passenger	0.308	Passenger	0.332	CANCER	-1.74	DAMAGING	-3.2	medium	2.61	disease_causing	1	probably damaging
Tumor suppressor	BRCA2	ENST00000380152	ENSP00000369497	G267E	1	13	32906415	G	A	SNV	http://www.umd.be/BRCA2/	http://www.umd.be/BRCA2/														3 - UV		uncertain							Passenger	0.554	Passenger	0.526	Passenger	0.582	PASSENGER/OTHER	5.82	TOLERATED	5.82	neutral	0.255	polymorphism	1	benign
Tumor suppressor	BRCA2	ENST00000380152	ENSP00000369497	G2793E	1	13	32944585	G	A	SNV	http://www.umd.be/BRCA2/	http://www.umd.be/BRCA2/														3 - UV		uncertain							Passenger	0.354	Passenger	0.344	Passenger	0.432	CANCER	-3.95	DAMAGING	-4.27	medium	3.365	disease_causing	1	probably damaging
Tumor suppressor	BRCA2	ENST00000380152	ENSP00000369497	G2812E	1	13	32944642	G	A	SNV	http://www.umd.be/BRCA2/	http://www.umd.be/BRCA2/														3 - UV		uncertain							Passenger	0.354	Driver	0.298	Passenger	0.406	CANCER	-2.07	DAMAGING	-3.24	medium	2.045	disease_causing	1	probably damaging
Tumor suppressor	BRCA2	ENST00000380152	ENSP00000369497	G2813E	1	13	32944645	G	A	SNV	http://www.umd.be/BRCA2/	http://www.umd.be/BRCA2/														3 - UV		uncertain							Passenger	0.352	Driver	0.298	Passenger	0.456	CANCER	-2.07	DAMAGING	-3.24	medium	2.045	disease_causing	1	probably damaging
Tumor suppressor	BRCA2	ENST00000380152	ENSP00000369497	G3076R	1	13	32954252	G	A	SNV	http://www.umd.be/BRCA2/	http://www.umd.be/BRCA2/														3 - UV		uncertain							Passenger	0.338	Passenger	0.332	Passenger	0.49	CANCER	-3.32	DAMAGING	-3.51	medium	2.65	disease_causing	1	probably damaging
Tumor suppressor	BRCA2	ENST00000380152	ENSP00000369497	G3153A	1	13	32969027	G	C	SNV	http://www.umd.be/BRCA2/	http://www.umd.be/BRCA2/														3 - UV		uncertain							Passenger	0.542	Passenger	0.536	Driver	0.234	CANCER	-1.13	TOLERATED	-1.33	neutral	0.49	polymorphism	1	benign
Tumor suppressor	BRCA2	ENST00000380152	ENSP00000369497	G3212E	1	13	32971168	G	A	SNV	http://www.umd.be/BRCA2/	http://www.umd.be/BRCA2/														3 - UV		uncertain							Passenger	0.486	Passenger	0.41	Passenger	0.556	PASSENGER/OTHER	5.82	TOLERATED	5.82	medium	2.175	polymorphism	1	possibly damaging
Tumor suppressor	BRCA2	ENST00000380152	ENSP00000369497	G3212R	1	13	32971167	G	A	SNV	http://www.umd.be/BRCA2/	http://www.umd.be/BRCA2/														3 - UV		uncertain							Passenger	0.48	Passenger	0.414	Passenger	0.532	PASSENGER/OTHER	5.76	TOLERATED	5.76	medium	2.175	polymorphism	1	benign
Tumor suppressor	BRCA2	ENST00000380152	ENSP00000369497	G402D	1	13	32906820	G	A	SNV	http://www.umd.be/BRCA2/	http://www.umd.be/BRCA2/														3 - UV		uncertain							Passenger	0.55	Passenger	0.508	Passenger	0.518	PASSENGER/OTHER	5.54	TOLERATED	5.54	medium	2.005	polymorphism	1	benign
Tumor suppressor	BRCA2	ENST00000380152	ENSP00000369497	G4A	1	13	32890608	G	C	SNV	http://www.umd.be/BRCA2/	http://www.umd.be/BRCA2/														3 - UV		uncertain							Passenger	0.818	Passenger	0.736	Passenger	0.468	PASSENGER/OTHER	5.68	TOLERATED	5.68	low	1.7	polymorphism	0.999848	possibly damaging
Tumor suppressor	BRCA2	ENST00000380152	ENSP00000369497	G500V	1	13	32907114	G	T	SNV	TCGAPanCancer	Literature																uncertain							Passenger	0.58	Passenger	0.588	Passenger	0.49	PASSENGER/OTHER	5.76	TOLERATED	5.76	low	1.7	polymorphism	1	possibly damaging
Tumor suppressor	BRCA2	ENST00000380152	ENSP00000369497	G522R	1	13	32907179	G	C	SNV	http://www.umd.be/BRCA2/	http://www.umd.be/BRCA2/														3 - UV		uncertain							Passenger	0.578	Passenger	0.626	Passenger	0.686	PASSENGER/OTHER	5.91	TOLERATED	5.91	neutral	0.69	polymorphism	1	possibly damaging
Tumor suppressor	BRCA2	ENST00000380152	ENSP00000369497	G578S	1	13	32907347	G	A	SNV	http://www.umd.be/BRCA2/	http://www.umd.be/BRCA2/														3 - UV		uncertain							Passenger	0.568	Passenger	0.532	Passenger	0.558	PASSENGER/OTHER	5.53	TOLERATED	5.53	medium	2.135	polymorphism	0.999991	benign
Tumor suppressor	BRCA2	ENST00000380152	ENSP00000369497	G602R	1	13	32907419	G	A	SNV	http://www.umd.be/BRCA2/	http://www.umd.be/BRCA2/														1 - Neutral		neutral							Passenger	0.458	Passenger	0.486	Passenger	0.51	PASSENGER/OTHER	5.73	TOLERATED	5.73	medium	2.24	polymorphism	0.949233	benign
Tumor suppressor	BRCA2	ENST00000380152	ENSP00000369497	G788D	1	13	32910855	G	A	SNV	http://www.umd.be/BRCA2/	http://www.umd.be/BRCA2/														3 - UV		uncertain							Passenger	0.368	Passenger	0.434	Passenger	0.448	PASSENGER/OTHER	0.47	TOLERATED	0.79	low	1.935	polymorphism	1	benign
Tumor suppressor	BRCA2	ENST00000380152	ENSP00000369497	K1139N	1	13	32911909	G	T	SNV	TCGAPanCancer, http://www.umd.be/BRCA2/	http://www.umd.be/BRCA2/	COSM946790													3 - UV		uncertain							Passenger	0.51	Passenger	0.648	Passenger	0.366	PASSENGER/OTHER	5.82	TOLERATED	5.82	neutral	-0.09	polymorphism	1	benign
Tumor suppressor	BRCA2	ENST00000380152	ENSP00000369497	K1191N	1	13	32912065	G	T	SNV	TCGAPanCancer	Literature	COSM1477196															uncertain							Passenger	0.514	Passenger	0.636	Driver	0.298	PASSENGER/OTHER	5.61	TOLERATED	5.61	medium	2.08	polymorphism	1	benign
Tumor suppressor	BRCA2	ENST00000380152	ENSP00000369497	K2339N	1	13	32929007	G	T	SNV	http://www.umd.be/BRCA2/	http://www.umd.be/BRCA2/														2 - Likely neutral		uncertain							Passenger	0.452	Passenger	0.518	Driver	0.232	CANCER	-1.42	TOLERATED	-1.42	medium	1.955	polymorphism	1	benign
Tumor suppressor	BRCA2	ENST00000380152	ENSP00000369497	K2729N	1	13	32937526	G	T	SNV	http://www.umd.be/BRCA2/	http://www.umd.be/BRCA2/														3 - UV		uncertain				Disease	CANCER		Passenger	0.424	Passenger	0.5	Passenger	0.36	CANCER	-1.22	DAMAGING	-1.54	low	1.675	polymorphism	0.735311	probably damaging
Tumor suppressor	BRCA2	ENST00000380152	ENSP00000369497	K2741N	1	13	32937562	G	T	SNV	TCGAPanCancer	Literature	COSM946870															uncertain							Passenger	0.418	Passenger	0.53	Driver	0.246	CANCER	-1	TOLERATED	-1.33	neutral	0.74	polymorphism	0.95002	possibly damaging
Tumor suppressor	BRCA2	ENST00000380152	ENSP00000369497	K2950N	1	13	32953549	G	T	SNV	http://www.umd.be/BRCA2/	http://www.umd.be/BRCA2/														2 - Likely neutral		uncertain					CANCER		Passenger	0.452	Passenger	0.556	Driver	0.28	PASSENGER/OTHER	0.35	TOLERATED	-0.06	medium	2.635	disease_causing	0.999434	probably damaging
Tumor suppressor	BRCA2	ENST00000380152	ENSP00000369497	K3296N	1	13	32972538	G	T	SNV	TCGAPanCancer, http://www.umd.be/BRCA2/	http://www.umd.be/BRCA2/														3 - UV		uncertain							Passenger	0.43	Passenger	0.498	Passenger	0.324	PASSENGER/OTHER	5.02	TOLERATED	5.02	medium	2.33	disease_causing	0.998038	probably damaging
Tumor suppressor	BRCA2	ENST00000380152	ENSP00000369497	L1356F	1	13	32912560	G	T	SNV	http://www.umd.be/BRCA2/	http://www.umd.be/BRCA2/														3 - UV		uncertain							Passenger	0.516	Passenger	0.454	Passenger	0.526	PASSENGER/OTHER	5.48	TOLERATED	5.48	low	1.475	polymorphism	1	benign
Tumor suppressor	BRCA2	ENST00000380152	ENSP00000369497	M1090I	1	13	32911762	G	A	SNV	http://www.umd.be/BRCA2/	http://www.umd.be/BRCA2/														3 - UV		uncertain							Passenger	0.502	Passenger	0.51	Passenger	0.606	PASSENGER/OTHER	5.88	TOLERATED	5.88	neutral	-0.06	polymorphism	1	benign
Tumor suppressor	BRCA2	ENST00000380152	ENSP00000369497	M1149I	1	13	32911939	G	A	SNV	http://www.umd.be/BRCA2/	http://www.umd.be/BRCA2/														3 - UV		uncertain							Passenger	0.47	Passenger	0.518	Passenger	0.602	PASSENGER/OTHER	5.87	TOLERATED	5.87	low	1.59	polymorphism	1	benign
Tumor suppressor	BRCA2	ENST00000380152	ENSP00000369497	M2676I	1	13	32937367	G	A	SNV	http://www.umd.be/BRCA2/	http://www.umd.be/BRCA2/														3 - UV		uncertain							Passenger	0.41	Passenger	0.428	Passenger	0.44	CANCER	-0.98	TOLERATED	-1.3	low	1.445	disease_causing	0.88767	possibly damaging
Tumor suppressor	BRCA2	ENST00000380152	ENSP00000369497	Q1452H	1	13	32912848	G	T	SNV	http://www.umd.be/BRCA2/	http://www.umd.be/BRCA2/														3 - UV		uncertain							Passenger	0.53	Passenger	0.566	Passenger	0.48	CANCER	-1.67	TOLERATED	-1.02	low	1.59	polymorphism	1	possibly damaging
Tumor suppressor	BRCA2	ENST00000380152	ENSP00000369497	Q2829H	1	13	32944694	G	T	SNV	http://www.umd.be/BRCA2/	http://www.umd.be/BRCA2/														5 - Causal		non-neutral							Passenger	0.446	Passenger	0.444	Passenger	0.322	PASSENGER/OTHER	0.46	TOLERATED	-0.71	medium	1.955	disease_causing	1	probably damaging
Tumor suppressor	BRCA2	ENST00000380152	ENSP00000369497	Q2925H	1	13	32953474	G	T	SNV	http://www.umd.be/BRCA2/	http://www.umd.be/BRCA2/														3 - UV		uncertain							Passenger	0.438	Passenger	0.366	Passenger	0.302	PASSENGER/OTHER	0.22	TOLERATED	-0.19	medium	2.8	disease_causing	0.99856	probably damaging
Tumor suppressor	BRCA2	ENST00000380152	ENSP00000369497	Q3247H	1	13	32972391	G	T	SNV	TCGAPanCancer	Literature	COSM946885															uncertain							Passenger	0.458	Passenger	0.528	Passenger	0.316	PASSENGER/OTHER	5.79	TOLERATED	5.79	low	1.935	polymorphism	0.999997	benign
Tumor suppressor	BRCA2	ENST00000380152	ENSP00000369497	Q699H	1	13	32910589	G	T	SNV	http://www.umd.be/BRCA2/	http://www.umd.be/BRCA2/														3 - UV		uncertain							Passenger	0.434	Passenger	0.498	Passenger	0.372	PASSENGER/OTHER	-0.51	TOLERATED	-0.51	low	1.935	polymorphism	1	benign
Tumor suppressor	BRCA2	ENST00000380152	ENSP00000369497	Q716H	1	13	32910640	G	T	SNV	http://www.umd.be/BRCA2/	http://www.umd.be/BRCA2/														3 - UV		uncertain							Passenger	0.454	Passenger	0.61	Passenger	0.424	PASSENGER/OTHER	0.68	TOLERATED	1	neutral	-1.05	polymorphism	1	benign
Tumor suppressor	BRCA2	ENST00000380152	ENSP00000369497	R1131T	1	13	32911884	G	C	SNV	http://www.umd.be/BRCA2/	http://www.umd.be/BRCA2/														3 - UV		uncertain							Passenger	0.342	Passenger	0.486	Driver	0.21	PASSENGER/OTHER	5.06	TOLERATED	5.06	medium	2.095	polymorphism	0.743555	probably damaging
Tumor suppressor	BRCA2	ENST00000380152	ENSP00000369497	R118H	1	13	32899249	G	A	SNV	http://www.umd.be/BRCA2/	http://www.umd.be/BRCA2/														3 - UV		uncertain					CANCER		Passenger	0.866	Passenger	0.692	Passenger	0.86	PASSENGER/OTHER	5.85	TOLERATED	5.85	neutral	0	polymorphism	1	benign
Tumor suppressor	BRCA2	ENST00000380152	ENSP00000369497	R1512H	1	13	32913027	G	A	SNV	TCGAPanCancer, http://www.umd.be/BRCA2/	http://www.umd.be/BRCA2/	COSM551308													3 - UV		uncertain							Passenger	0.606	Passenger	0.498	Passenger	0.61	PASSENGER/OTHER	5.86	TOLERATED	5.86	neutral	0	polymorphism	1	benign
Tumor suppressor	BRCA2	ENST00000380152	ENSP00000369497	R1512P	1	13	32913027	G	C	SNV	http://www.umd.be/BRCA2/	http://www.umd.be/BRCA2/														3 - UV		uncertain							Passenger	0.526	Passenger	0.542	Passenger	0.344	PASSENGER/OTHER	5.86	TOLERATED	5.86	neutral	0	polymorphism	1	benign
Tumor suppressor	BRCA2	ENST00000380152	ENSP00000369497	R155I	1	13	32900276	G	T	SNV	TCGAPanCancer	Literature	COSM946760															uncertain							Passenger	0.74	Passenger	0.762	Passenger	0.432	PASSENGER/OTHER	5.52	TOLERATED	5.52	low	1.845	disease_causing	0.924617	possibly damaging
Tumor suppressor	BRCA2	ENST00000380152	ENSP00000369497	R1570T	1	13	32913201	G	C	SNV	TCGAPanCancer	Literature	COSM1300154															uncertain							Passenger	0.462	Passenger	0.568	Driver	0.232	PASSENGER/OTHER	5.27	TOLERATED	5.27	low	1.845	polymorphism	1	benign
Tumor suppressor	BRCA2	ENST00000380152	ENSP00000369497	R174H	1	13	32900640	G	A	SNV	http://www.umd.be/BRCA2/	http://www.umd.be/BRCA2/														3 - UV		uncertain							Passenger	0.822	Passenger	0.606	Passenger	0.818	PASSENGER/OTHER	5.75	TOLERATED	5.75	neutral	0	polymorphism	0.99985	benign
Tumor suppressor	BRCA2	ENST00000380152	ENSP00000369497	R2034H	1	13	32914593	G	A	SNV	TCGAPanCancer	Literature	COSM696739															uncertain							Passenger	0.624	Passenger	0.472	Passenger	0.636	PASSENGER/OTHER	5.85	TOLERATED	5.85	neutral	-1.32	polymorphism	1	benign
Tumor suppressor	BRCA2	ENST00000380152	ENSP00000369497	R2108H	1	13	32914815	G	A	SNV	http://www.umd.be/BRCA2/	http://www.umd.be/BRCA2/														1 - Neutral		neutral							Passenger	0.622	Passenger	0.498	Passenger	0.69	PASSENGER/OTHER	5.81	TOLERATED	5.81	neutral	0.345	polymorphism	1	benign
Tumor suppressor	BRCA2	ENST00000380152	ENSP00000369497	R2268I	1	13	32915295	G	T	SNV	TCGAPanCancer	Literature	COSM946840															uncertain							Passenger	0.364	Passenger	0.472	Driver	0.194	CANCER	-2.14	DAMAGING	-2.14	medium	2.175	disease_causing	0.999969	probably damaging
Tumor suppressor	BRCA2	ENST00000380152	ENSP00000369497	R2318Q	1	13	32920979	G	A	SNV	http://www.umd.be/BRCA2/	http://www.umd.be/BRCA2/														3 - UV		uncertain							Passenger	0.426	Driver	0.282	Passenger	0.524	CANCER	-2.34	DAMAGING	-2.34	medium	2.395	disease_causing	0.988749	probably damaging
Tumor suppressor	BRCA2	ENST00000380152	ENSP00000369497	R2336H	1	13	32921033	G	A	SNV	http://www.umd.be/BRCA2/	http://www.umd.be/BRCA2/														5 - Causal		non-neutral				Disease			Passenger	0.538	Passenger	0.434	Passenger	0.536	CANCER	-1.1	TOLERATED	-1.1	low	1.1	disease_causing	1	possibly damaging
Tumor suppressor	BRCA2	ENST00000380152	ENSP00000369497	R2336P	1	13	32921033	G	C	SNV	http://www.umd.be/BRCA2/	http://www.umd.be/BRCA2/														5 - Causal		non-neutral							Passenger	0.366	Passenger	0.42	Driver	0.216	CANCER	-1.1	TOLERATED	-1.1	low	1.1	disease_causing	1	benign
Tumor suppressor	BRCA2	ENST00000380152	ENSP00000369497	R2341H	1	13	32929012	G	A	SNV	http://www.umd.be/BRCA2/	http://www.umd.be/BRCA2/														3 - UV		uncertain							Passenger	0.502	Passenger	0.334	Passenger	0.48	CANCER	-1.33	TOLERATED	-1.33	medium	2.32	polymorphism	1	probably damaging
Tumor suppressor	BRCA2	ENST00000380152	ENSP00000369497	R2418I	1	13	32929243	G	T	SNV	TCGAPanCancer	Literature	COSM946848															uncertain							Driver	0.244	Driver	0.292	Driver	0.166	CANCER	-1.47	TOLERATED	-1.47	medium	2.075	polymorphism	0.999996	probably damaging
Tumor suppressor	BRCA2	ENST00000380152	ENSP00000369497	R2488K	1	13	32930592	G	A	SNV	http://www.umd.be/BRCA2/	http://www.umd.be/BRCA2/														1 - Neutral		neutral					CANCER		Passenger	0.328	Passenger	0.308	Passenger	0.466	PASSENGER/OTHER	-0.66	DAMAGING	-2.12	low	1.855	disease_causing	0.982506	probably damaging
Tumor suppressor	BRCA2	ENST00000380152	ENSP00000369497	R2488T	1	13	32930592	G	C	SNV	TCGAPanCancer	Literature	COSM946858															uncertain							Driver	0.266	Passenger	0.318	Driver	0.118	CANCER	-0.75	DAMAGING	-2.21	medium	2.555	disease_causing	0.997277	probably damaging
Tumor suppressor	BRCA2	ENST00000380152	ENSP00000369497	R2494Q	1	13	32930610	G	A	SNV	TCGAPanCancer, http://www.umd.be/BRCA2/	http://www.umd.be/BRCA2/	COSM946860													3 - UV		uncertain							Passenger	0.452	Passenger	0.314	Passenger	0.528	CANCER	-1.31	DAMAGING	-2.77	medium	2.56	disease_causing	0.999752	probably damaging
Tumor suppressor	BRCA2	ENST00000380152	ENSP00000369497	R2502H	1	13	32930634	G	A	SNV	http://www.umd.be/BRCA2/	http://www.umd.be/BRCA2/														3 - UV		uncertain					CANCER		Passenger	0.448	Passenger	0.322	Passenger	0.428	PASSENGER/OTHER	-0.44	DAMAGING	-1.9	neutral	-0.57	polymorphism	1	benign
Tumor suppressor	BRCA2	ENST00000380152	ENSP00000369497	R2502P	1	13	32930634	G	C	SNV	http://www.umd.be/BRCA2/	http://www.umd.be/BRCA2/														3 - UV		uncertain							Driver	0.288	Passenger	0.354	Driver	0.21	PASSENGER/OTHER	-0.45	DAMAGING	-1.91	neutral	0.69	polymorphism	1	probably damaging
Tumor suppressor	BRCA2	ENST00000380152	ENSP00000369497	R2520L	1	13	32930688	G	T	SNV	http://www.umd.be/BRCA2/	http://www.umd.be/BRCA2/														3 - UV		uncertain							Driver	0.258	Driver	0.294	Driver	0.144	CANCER	-0.87	DAMAGING	-2.33	medium	2.81	disease_causing	0.999737	probably damaging
Tumor suppressor	BRCA2	ENST00000380152	ENSP00000369497	R2520Q	1	13	32930688	G	A	SNV	http://www.umd.be/BRCA2/	http://www.umd.be/BRCA2/	COSM1366471													3 - UV		uncertain							Passenger	0.334	Driver	0.276	Passenger	0.49	CANCER	-0.9	DAMAGING	-2.36	medium	2.81	disease_causing	0.997976	probably damaging
Tumor suppressor	BRCA2	ENST00000380152	ENSP00000369497	R2602T	1	13	32932066	G	C	SNV	http://www.umd.be/BRCA2/	http://www.umd.be/BRCA2/														5 - Causal		non-neutral							Passenger	0.344	Passenger	0.416	Driver	0.164	PASSENGER/OTHER	-0.72	DAMAGING	-2.18	medium	2.27	disease_causing	0.999999	probably damaging
Tumor suppressor	BRCA2	ENST00000380152	ENSP00000369497	R2784Q	1	13	32944558	G	A	SNV	http://www.umd.be/BRCA2/	http://www.umd.be/BRCA2/														3 - UV		uncertain							Driver	0.262	Driver	0.208	Passenger	0.328	CANCER	-1.3	DAMAGING	-1.62	medium	2.635	disease_causing	0.999999	probably damaging
Tumor suppressor	BRCA2	ENST00000380152	ENSP00000369497	R2787H	1	13	32944567	G	A	SNV	http://www.umd.be/BRCA2/	http://www.umd.be/BRCA2/	COSM23924													3 - UV		uncertain	DRIVER	DRIVER	DRIVER		CANCER		Driver	0.156	Driver	0.122	Driver	0.188	CANCER	-1.14	TOLERATED	-1.46	low	1.775	disease_causing	0.999995	probably damaging
Tumor suppressor	BRCA2	ENST00000380152	ENSP00000369497	R2842H	1	13	32945130	G	A	SNV	http://www.umd.be/BRCA2/	http://www.umd.be/BRCA2/														2 - Likely neutral		uncertain							Passenger	0.306	Driver	0.14	Driver	0.278	CANCER	-1.88	DAMAGING	-1.88	medium	2.255	disease_causing	1	probably damaging
Tumor suppressor	BRCA2	ENST00000380152	ENSP00000369497	R2842P	1	13	32945130	G	C	SNV	http://www.umd.be/BRCA2/	http://www.umd.be/BRCA2/														3 - UV		uncertain							Driver	0.17	Driver	0.194	Driver	0.104	CANCER	-1.88	DAMAGING	-1.88	medium	2.255	disease_causing	1	probably damaging
Tumor suppressor	BRCA2	ENST00000380152	ENSP00000369497	R2845T	1	13	32945139	G	C	SNV	http://www.umd.be/BRCA2/	http://www.umd.be/BRCA2/														3 - UV		uncertain							Passenger	0.31	Passenger	0.428	Driver	0.15	PASSENGER/OTHER	-0.53	TOLERATED	-0.53	medium	2.255	disease_causing	0.999968	probably damaging
Tumor suppressor	BRCA2	ENST00000380152	ENSP00000369497	R2888H	1	13	32950837	G	A	SNV	TCGAPanCancer	Literature	COSM946879															uncertain							Passenger	0.458	Passenger	0.334	Passenger	0.49	PASSENGER/OTHER	-0.03	TOLERATED	-0.44	low	1.295	polymorphism	0.999998	benign
Tumor suppressor	BRCA2	ENST00000380152	ENSP00000369497	R2896H	1	13	32950861	G	A	SNV	http://www.umd.be/BRCA2/	http://www.umd.be/BRCA2/														3 - UV		uncertain							Passenger	0.522	Passenger	0.456	Passenger	0.538	PASSENGER/OTHER	0.77	TOLERATED	0.36	neutral	0.41	polymorphism	1	benign
Tumor suppressor	BRCA2	ENST00000380152	ENSP00000369497	R2973H	1	13	32953617	G	A	SNV	http://www.umd.be/BRCA2/	http://www.umd.be/BRCA2/														3 - UV		uncertain							Passenger	0.372	Driver	0.216	Passenger	0.372	PASSENGER/OTHER	0.31	TOLERATED	-0.86	medium	2.685	polymorphism	0.718689	probably damaging
Tumor suppressor	BRCA2	ENST00000380152	ENSP00000369497	R2991H	1	13	32953905	G	A	SNV	http://www.umd.be/BRCA2/	http://www.umd.be/BRCA2/														3 - UV		uncertain							Passenger	0.364	Driver	0.264	Passenger	0.368	PASSENGER/OTHER	0.38	TOLERATED	-0.79	medium	2.75	disease_causing	0.999977	probably damaging
Tumor suppressor	BRCA2	ENST00000380152	ENSP00000369497	R3052Q	1	13	32954181	G	A	SNV	TCGAPanCancer, http://www.umd.be/BRCA2/	http://www.umd.be/BRCA2/	COSM946881													3 - UV		uncertain							Driver	0.232	Driver	0.172	Passenger	0.328	CANCER	-2.07	DAMAGING	-2.26	medium	2.47	disease_causing	0.999992	probably damaging
Tumor suppressor	BRCA2	ENST00000380152	ENSP00000369497	R324T	1	13	32906586	G	C	SNV	http://www.umd.be/BRCA2/	http://www.umd.be/BRCA2/														3 - UV		uncertain							Passenger	0.556	Passenger	0.656	Driver	0.272	PASSENGER/OTHER	5.68	TOLERATED	5.68	low	1.04	polymorphism	1	benign
Tumor suppressor	BRCA2	ENST00000380152	ENSP00000369497	R329T	1	13	32906601	G	C	SNV	http://www.umd.be/BRCA2/	http://www.umd.be/BRCA2/														3 - UV		uncertain							Passenger	0.504	Passenger	0.608	Driver	0.244	PASSENGER/OTHER	5.62	TOLERATED	5.62	low	1.495	polymorphism	0.985624	benign
Tumor suppressor	BRCA2	ENST00000380152	ENSP00000369497	R3302K	1	13	32972555	G	A	SNV	http://www.umd.be/BRCA2/	http://www.umd.be/BRCA2/														3 - UV		uncertain							Passenger	0.462	Passenger	0.422	Passenger	0.538	PASSENGER/OTHER	4.37	TOLERATED	4.37	medium	2.33	disease_causing	0.999772	probably damaging
Tumor suppressor	BRCA2	ENST00000380152	ENSP00000369497	R3384Q	1	13	32972801	G	A	SNV	TCGAPanCancer, http://www.umd.be/BRCA2/	http://www.umd.be/BRCA2/	COSM256413													3 - UV		uncertain							Passenger	0.422	Passenger	0.376	Passenger	0.534	PASSENGER/OTHER	5.75	TOLERATED	5.75	low	1.87	polymorphism	1	possibly damaging
Tumor suppressor	BRCA2	ENST00000380152	ENSP00000369497	R3385H	1	13	32972804	G	A	SNV	http://www.umd.be/BRCA2/	http://www.umd.be/BRCA2/														3 - UV		uncertain							Passenger	0.504	Passenger	0.432	Passenger	0.496	PASSENGER/OTHER	5.86	TOLERATED	5.86	neutral	-0.84	polymorphism	1	benign
Tumor suppressor	BRCA2	ENST00000380152	ENSP00000369497	R448H	1	13	32906958	G	A	SNV	http://www.umd.be/BRCA2/	http://www.umd.be/BRCA2/														3 - UV		uncertain					CANCER		Passenger	0.646	Passenger	0.584	Passenger	0.694	PASSENGER/OTHER	5.92	TOLERATED	5.92	neutral	-0.115	polymorphism	1	benign
Tumor suppressor	BRCA2	ENST00000380152	ENSP00000369497	R448L	1	13	32906958	G	T	SNV	http://www.umd.be/BRCA2/	http://www.umd.be/BRCA2/														3 - UV		uncertain							Passenger	0.496	Passenger	0.646	Passenger	0.33	PASSENGER/OTHER	5.86	TOLERATED	5.86	neutral	0.69	polymorphism	1	benign
Tumor suppressor	BRCA2	ENST00000380152	ENSP00000369497	S1248N	1	13	32912235	G	A	SNV	http://www.umd.be/BRCA2/	http://www.umd.be/BRCA2/														3 - UV		uncertain							Passenger	0.502	Passenger	0.568	Passenger	0.468	PASSENGER/OTHER	5.71	TOLERATED	5.71	low	1.475	polymorphism	1	benign
Tumor suppressor	BRCA2	ENST00000380152	ENSP00000369497	S1617N	1	13	32913342	G	A	SNV	http://www.umd.be/BRCA2/	http://www.umd.be/BRCA2/														3 - UV		uncertain							Passenger	0.456	Passenger	0.476	Passenger	0.402	PASSENGER/OTHER	5.83	TOLERATED	5.83	low	1.59	polymorphism	1	benign
Tumor suppressor	BRCA2	ENST00000380152	ENSP00000369497	S1650I	1	13	32913441	G	T	SNV	http://www.umd.be/BRCA2/	http://www.umd.be/BRCA2/														3 - UV		uncertain							Passenger	0.49	Passenger	0.584	Passenger	0.396	PASSENGER/OTHER	5.51	TOLERATED	5.51	low	1.355	polymorphism	1	benign
Tumor suppressor	BRCA2	ENST00000380152	ENSP00000369497	S1722I	1	13	32913657	G	T	SNV	http://www.umd.be/BRCA2/	http://www.umd.be/BRCA2/														3 - UV		uncertain							Passenger	0.538	Passenger	0.606	Passenger	0.398	PASSENGER/OTHER	5.78	TOLERATED	5.78	low	1.15	polymorphism	1	benign
Tumor suppressor	BRCA2	ENST00000380152	ENSP00000369497	S1914T	1	13	32914233	G	C	SNV	http://www.umd.be/BRCA2/	http://www.umd.be/BRCA2/														3 - UV		uncertain							Passenger	0.608	Passenger	0.654	Passenger	0.488	PASSENGER/OTHER	-0.24	TOLERATED	-0.57	low	1.79	polymorphism	1	benign
Tumor suppressor	BRCA2	ENST00000380152	ENSP00000369497	S1951N	1	13	32914344	G	A	SNV	http://www.umd.be/BRCA2/	http://www.umd.be/BRCA2/														3 - UV		uncertain							Passenger	0.508	Passenger	0.574	Passenger	0.436	PASSENGER/OTHER	5.92	TOLERATED	5.92	neutral	-1.04	polymorphism	1	benign
Tumor suppressor	BRCA2	ENST00000380152	ENSP00000369497	S1961T	1	13	32914374	G	C	SNV	TCGAPanCancer	Literature																uncertain							Passenger	0.476	Passenger	0.584	Passenger	0.372	PASSENGER/OTHER	5.82	TOLERATED	5.82	low	0.9	polymorphism	1	benign
Tumor suppressor	BRCA2	ENST00000380152	ENSP00000369497	S196I	1	13	32900706	G	T	SNV	TCGAPanCancer	Literature	COSM946762															uncertain							Passenger	0.34	Passenger	0.47	Passenger	0.336	PASSENGER/OTHER	3.89	TOLERATED	3.89	medium	2.045	disease_causing	0.996035	probably damaging
Tumor suppressor	BRCA2	ENST00000380152	ENSP00000369497	S196N	1	13	32900706	G	A	SNV	http://www.umd.be/BRCA2/	http://www.umd.be/BRCA2/														3 - UV		uncertain							Passenger	0.364	Passenger	0.46	Passenger	0.51	PASSENGER/OTHER	3.89	TOLERATED	3.89	medium	2.045	disease_causing	0.969066	probably damaging
Tumor suppressor	BRCA2	ENST00000380152	ENSP00000369497	S2071T	1	13	32914704	G	C	SNV	http://www.umd.be/BRCA2/	http://www.umd.be/BRCA2/														3 - UV		uncertain							Passenger	0.422	Passenger	0.536	Passenger	0.344	CANCER	-1.73	TOLERATED	-1.08	low	1.1	polymorphism	0.584704	probably damaging
Tumor suppressor	BRCA2	ENST00000380152	ENSP00000369497	S2572N	1	13	32931976	G	A	SNV	http://www.umd.be/BRCA2/	http://www.umd.be/BRCA2/														3 - UV		uncertain							Passenger	0.48	Passenger	0.476	Passenger	0.394	PASSENGER/OTHER	-0.53	DAMAGING	-1.99	neutral	0.69	polymorphism	1	benign
Tumor suppressor	BRCA2	ENST00000380152	ENSP00000369497	S2697N	1	13	32937429	G	A	SNV	http://www.umd.be/BRCA2/	http://www.umd.be/BRCA2/														3 - UV		uncertain							Passenger	0.45	Passenger	0.458	Passenger	0.38	CANCER	-1.04	TOLERATED	-1.36	low	1.02	polymorphism	1	benign
Tumor suppressor	BRCA2	ENST00000380152	ENSP00000369497	S2988N	1	13	32953896	G	A	SNV	http://www.umd.be/BRCA2/	http://www.umd.be/BRCA2/														3 - UV		uncertain							Driver	0.26	Passenger	0.36	Driver	0.28	PASSENGER/OTHER	0.35	TOLERATED	-0.82	low	0.885	disease_causing	0.506943	benign
Tumor suppressor	BRCA2	ENST00000380152	ENSP00000369497	S3149I	1	13	32969015	G	T	SNV	http://www.umd.be/BRCA2/	http://www.umd.be/BRCA2/														3 - UV		uncertain							Passenger	0.356	Passenger	0.42	Passenger	0.306	CANCER	-1.4	DAMAGING	-1.59	medium	2.25	disease_causing	0.595976	probably damaging
Tumor suppressor	BRCA2	ENST00000380152	ENSP00000369497	V1076I	1	13	32911718	G	A	SNV	http://www.umd.be/BRCA2/	http://www.umd.be/BRCA2/														3 - UV		uncertain							Passenger	0.608	Passenger	0.552	Passenger	0.54	PASSENGER/OTHER	5.92	TOLERATED	5.92	neutral	0	polymorphism	1	benign
Tumor suppressor	BRCA2	ENST00000380152	ENSP00000369497	V1078I	1	13	32911724	G	A	SNV	TCGAPanCancer	Literature	COSM946788															uncertain							Passenger	0.494	Passenger	0.426	Passenger	0.436	PASSENGER/OTHER	5.45	TOLERATED	5.45	medium	2.135	polymorphism	1	benign
Tumor suppressor	BRCA2	ENST00000380152	ENSP00000369497	V1306I	1	13	32912408	G	A	SNV	http://www.umd.be/BRCA2/	http://www.umd.be/BRCA2/														3 - UV		uncertain							Passenger	0.532	Passenger	0.48	Passenger	0.484	PASSENGER/OTHER	5.41	TOLERATED	5.41	medium	2.28	polymorphism	1	benign
Tumor suppressor	BRCA2	ENST00000380152	ENSP00000369497	V1532F	1	13	32913086	G	T	SNV	http://www.umd.be/BRCA2/	http://www.umd.be/BRCA2/														3 - UV		uncertain							Passenger	0.34	Passenger	0.432	Driver	0.258	CANCER	-2.14	TOLERATED	-1.49	low	1.355	polymorphism	0.603751	probably damaging
Tumor suppressor	BRCA2	ENST00000380152	ENSP00000369497	V1605I	1	13	32913305	G	A	SNV	http://www.umd.be/BRCA2/	http://www.umd.be/BRCA2/														3 - UV		uncertain							Passenger	0.492	Passenger	0.506	Passenger	0.48	PASSENGER/OTHER	5.65	TOLERATED	5.65	low	1.67	polymorphism	1	benign
Tumor suppressor	BRCA2	ENST00000380152	ENSP00000369497	V1610M	1	13	32913320	G	A	SNV	http://www.umd.be/BRCA2/	http://www.umd.be/BRCA2/														3 - UV		uncertain							Passenger	0.568	Passenger	0.494	Passenger	0.456	PASSENGER/OTHER	5.84	TOLERATED	5.84	low	1.04	polymorphism	1	benign
Tumor suppressor	BRCA2	ENST00000380152	ENSP00000369497	V1643I	1	13	32913419	G	A	SNV	http://www.umd.be/BRCA2/	http://www.umd.be/BRCA2/														3 - UV		uncertain							Passenger	0.542	Passenger	0.528	Passenger	0.474	PASSENGER/OTHER	6	TOLERATED	6	neutral	0	polymorphism	1	benign
Tumor suppressor	BRCA2	ENST00000380152	ENSP00000369497	V1794I	1	13	32913872	G	A	SNV	http://www.umd.be/BRCA2/	http://www.umd.be/BRCA2/														3 - UV		uncertain							Passenger	0.508	Passenger	0.466	Passenger	0.48	PASSENGER/OTHER	5.83	TOLERATED	5.83	neutral	0.4	polymorphism	1	benign
Tumor suppressor	BRCA2	ENST00000380152	ENSP00000369497	V1810I	1	13	32913920	G	A	SNV	http://www.umd.be/BRCA2/	http://www.umd.be/BRCA2/														3 - UV		uncertain							Passenger	0.524	Passenger	0.464	Passenger	0.48	PASSENGER/OTHER	5.19	TOLERATED	5.19	medium	2.175	polymorphism	1	benign
Tumor suppressor	BRCA2	ENST00000380152	ENSP00000369497	V1852I	1	13	32914046	G	A	SNV	http://www.umd.be/BRCA2/	http://www.umd.be/BRCA2/														3 - UV		uncertain							Passenger	0.502	Passenger	0.4	Passenger	0.454	CANCER	-1.83	TOLERATED	-1.17	low	0.895	polymorphism	1	benign
Tumor suppressor	BRCA2	ENST00000380152	ENSP00000369497	V1942I	1	13	32914316	G	A	SNV	http://www.umd.be/BRCA2/	http://www.umd.be/BRCA2/														3 - UV		uncertain							Passenger	0.492	Passenger	0.374	Passenger	0.468	PASSENGER/OTHER	5.77	TOLERATED	5.77	medium	1.95	polymorphism	1	benign
Tumor suppressor	BRCA2	ENST00000380152	ENSP00000369497	V2109I	1	13	32914817	G	A	SNV	http://www.umd.be/BRCA2/	http://www.umd.be/BRCA2/														3 - UV		uncertain							Passenger	0.54	Passenger	0.542	Passenger	0.552	PASSENGER/OTHER	5.91	TOLERATED	5.91	neutral	-0.425	polymorphism	1	benign
Tumor suppressor	BRCA2	ENST00000380152	ENSP00000369497	V211I	1	13	32900750	G	A	SNV	http://www.umd.be/BRCA2/	http://www.umd.be/BRCA2/														5 - Causal		non-neutral							Passenger	0.444	Passenger	0.37	Passenger	0.45	PASSENGER/OTHER	5.65	TOLERATED	5.65	low	1.32	polymorphism	0.974956	possibly damaging
Tumor suppressor	BRCA2	ENST00000380152	ENSP00000369497	V2138F	1	13	32914904	G	T	SNV	http://www.umd.be/BRCA2/	http://www.umd.be/BRCA2/														3 - UV		uncertain				Polymorphism	Polymorphism		Passenger	0.504	Passenger	0.592	Driver	0.268	PASSENGER/OTHER	5.74	TOLERATED	5.74	neutral	0.55	polymorphism	1	benign
Tumor suppressor	BRCA2	ENST00000380152	ENSP00000369497	V2174F	1	13	32915012	G	T	SNV	http://www.umd.be/BRCA2/	http://www.umd.be/BRCA2/														3 - UV		uncertain							Passenger	0.506	Passenger	0.542	Passenger	0.334	CANCER	-1.59	DAMAGING	-1.59	low	1.79	polymorphism	1	benign
Tumor suppressor	BRCA2	ENST00000380152	ENSP00000369497	V2190L	1	13	32915060	G	T	SNV	http://www.umd.be/BRCA2/	http://www.umd.be/BRCA2/														3 - UV		uncertain							Passenger	0.544	Passenger	0.564	Passenger	0.38	CANCER	-1.28	TOLERATED	-1.28	neutral	0.69	polymorphism	1	benign
Tumor suppressor	BRCA2	ENST00000380152	ENSP00000369497	V2407L	1	13	32929209	G	C	SNV	http://www.umd.be/BRCA2/	http://www.umd.be/BRCA2/														3 - UV		uncertain							Passenger	0.416	Passenger	0.398	Driver	0.294	CANCER	-1.5	DAMAGING	-1.5	medium	2.36	disease_causing	0.791349	possibly damaging
Tumor suppressor	BRCA2	ENST00000380152	ENSP00000369497	V2503I	1	13	32930636	G	A	SNV	http://www.umd.be/BRCA2/	http://www.umd.be/BRCA2/														3 - UV		uncertain							Passenger	0.414	Passenger	0.312	Passenger	0.326	PASSENGER/OTHER	-0.38	DAMAGING	-1.84	neutral	-1.845	polymorphism	1	benign
Tumor suppressor	BRCA2	ENST00000380152	ENSP00000369497	V2652M	1	13	32936808	G	A	SNV	http://www.umd.be/BRCA2/	http://www.umd.be/BRCA2/														3 - UV		uncertain							Passenger	0.308	Driver	0.218	Passenger	0.334	CANCER	-1.38	DAMAGING	-2.84	medium	2.76	disease_causing	1	probably damaging
Tumor suppressor	BRCA2	ENST00000380152	ENSP00000369497	V2716L	1	13	32937485	G	T	SNV	http://www.umd.be/BRCA2/	http://www.umd.be/BRCA2/														3 - UV		uncertain							Passenger	0.506	Passenger	0.558	Passenger	0.306	CANCER	-1.02	TOLERATED	-1.34	low	1.78	polymorphism	1	possibly damaging
Tumor suppressor	BRCA2	ENST00000380152	ENSP00000369497	V2728I	1	13	32937521	G	A	SNV	http://www.umd.be/BRCA2/	http://www.umd.be/BRCA2/														1 - Neutral		neutral				Disease	CANCER		Passenger	0.39	Passenger	0.34	Passenger	0.468	CANCER	-1.02	TOLERATED	-1.34	neutral	-1.11	polymorphism	0.999991	benign
Tumor suppressor	BRCA2	ENST00000380152	ENSP00000369497	V2728L	1	13	32937521	G	C	SNV	http://www.umd.be/BRCA2/	http://www.umd.be/BRCA2/														3 - UV		uncertain							Passenger	0.408	Passenger	0.426	Passenger	0.302	CANCER	-1.03	TOLERATED	-1.36	neutral	0.325	polymorphism	0.999971	benign
Tumor suppressor	BRCA2	ENST00000380152	ENSP00000369497	V2739I	1	13	32937554	G	A	SNV	http://www.umd.be/BRCA2/	http://www.umd.be/BRCA2/														3 - UV		uncertain							Passenger	0.436	Passenger	0.38	Passenger	0.414	CANCER	-0.98	TOLERATED	-1.31	neutral	-0.345	polymorphism	0.999349	benign
Tumor suppressor	BRCA2	ENST00000380152	ENSP00000369497	V2747F	1	13	32937578	G	T	SNV	http://www.umd.be/BRCA2/	http://www.umd.be/BRCA2/														3 - UV		uncertain							Driver	0.256	Passenger	0.392	Driver	0.226	CANCER	-1.43	DAMAGING	-1.75	medium	3.005	disease_causing	0.651974	probably damaging
Tumor suppressor	BRCA2	ENST00000380152	ENSP00000369497	V2818I	1	13	32944659	G	A	SNV	http://www.umd.be/BRCA2/	http://www.umd.be/BRCA2/														3 - UV		uncertain							Passenger	0.394	Passenger	0.362	Passenger	0.466	PASSENGER/OTHER	0.43	TOLERATED	-0.74	low	1.61	disease_causing	0.944113	benign
Tumor suppressor	BRCA2	ENST00000380152	ENSP00000369497	V2820I	1	13	32944665	G	A	SNV	TCGAPanCancer	Literature	COSM696723															uncertain							Passenger	0.344	Passenger	0.326	Passenger	0.414	PASSENGER/OTHER	0.4	TOLERATED	-0.77	neutral	0.17	polymorphism	0.788568	benign
Tumor suppressor	BRCA2	ENST00000380152	ENSP00000369497	V2895L	1	13	32950857	G	C	SNV	http://www.umd.be/BRCA2/	http://www.umd.be/BRCA2/														3 - UV		uncertain							Passenger	0.528	Passenger	0.434	Passenger	0.302	PASSENGER/OTHER	0.53	TOLERATED	0.12	medium	2.39	polymorphism	0.999997	possibly damaging
Tumor suppressor	BRCA2	ENST00000380152	ENSP00000369497	V2969M	1	13	32953604	G	A	SNV	http://www.umd.be/BRCA2/	http://www.umd.be/BRCA2/														2 - Likely neutral		uncertain				Polymorphism			Passenger	0.43	Driver	0.258	Passenger	0.406	PASSENGER/OTHER	0.31	TOLERATED	-0.86	medium	2.56	disease_causing	0.987644	possibly damaging
Tumor suppressor	BRCA2	ENST00000380152	ENSP00000369497	V3079I	1	13	32954261	G	A	SNV	http://www.umd.be/BRCA2/	http://www.umd.be/BRCA2/														3 - UV		uncertain							Passenger	0.326	Passenger	0.302	Passenger	0.406	CANCER	-1.26	TOLERATED	-1.45	low	0.835	disease_causing_automatic	0.201841	possibly damaging
Tumor suppressor	BRCA2	ENST00000380152	ENSP00000369497	V3082M	1	13	32954270	G	A	SNV	http://www.umd.be/BRCA2/	http://www.umd.be/BRCA2/														3 - UV		uncertain							Passenger	0.416	Passenger	0.38	Passenger	0.396	CANCER	-1.54	DAMAGING	-1.73	medium	2.08	polymorphism	0.996777	probably damaging
Tumor suppressor	BRCA2	ENST00000380152	ENSP00000369497	V3240F	1	13	32972368	G	T	SNV	http://www.umd.be/BRCA2/	http://www.umd.be/BRCA2/														3 - UV		uncertain							Passenger	0.49	Passenger	0.558	Passenger	0.34	PASSENGER/OTHER	5.75	TOLERATED	5.75	low	1.6	polymorphism	1	possibly damaging
Tumor suppressor	BRCA2	ENST00000380152	ENSP00000369497	V3244I	1	13	32972380	G	A	SNV	http://www.umd.be/BRCA2/	http://www.umd.be/BRCA2/														3 - UV		uncertain				Polymorphism			Passenger	0.442	Passenger	0.392	Passenger	0.452	PASSENGER/OTHER	5.84	TOLERATED	5.84	low	1.1	polymorphism	1	benign
Tumor suppressor	BRCA2	ENST00000380152	ENSP00000369497	V494L	1	13	32907095	G	T	SNV	http://www.umd.be/BRCA2/	http://www.umd.be/BRCA2/														3 - UV		uncertain							Passenger	0.566	Passenger	0.654	Passenger	0.356	PASSENGER/OTHER	5.82	TOLERATED	5.82	low	0.895	polymorphism	1	benign
Tumor suppressor	BRCA2	ENST00000380152	ENSP00000369497	V572I	1	13	32907329	G	A	SNV	http://www.umd.be/BRCA2/	http://www.umd.be/BRCA2/														3 - UV		uncertain							Passenger	0.368	Passenger	0.444	Passenger	0.48	PASSENGER/OTHER	5.71	TOLERATED	5.71	low	1.085	polymorphism	1	benign
Tumor suppressor	BRCA2	ENST00000380152	ENSP00000369497	V821I	1	13	32910953	G	A	SNV	http://www.umd.be/BRCA2/	http://www.umd.be/BRCA2/														3 - UV		uncertain							Passenger	0.596	Passenger	0.474	Passenger	0.488	PASSENGER/OTHER	0.7	TOLERATED	1.02	neutral	-0.28	polymorphism	1	benign
Tumor suppressor	BRCA2	ENST00000380152	ENSP00000369497	V894I	1	13	32911172	G	A	SNV	http://www.umd.be/BRCA2/	http://www.umd.be/BRCA2/														2 - Likely neutral		uncertain							Passenger	0.452	Passenger	0.45	Passenger	0.428	PASSENGER/OTHER	0.03	TOLERATED	0.61	neutral	0.55	polymorphism	1	benign
Tumor suppressor	BRCA2	ENST00000380152	ENSP00000369497	V941M	1	13	32911313	G	A	SNV	http://www.umd.be/BRCA2/	http://www.umd.be/BRCA2/														3 - UV		uncertain							Passenger	0.396	Passenger	0.464	Passenger	0.434	PASSENGER/OTHER	0.43	TOLERATED	0.75	low	1.445	polymorphism	1	possibly damaging
Tumor suppressor	BRCA2	ENST00000380152	ENSP00000369497	W2619C	1	13	32936711	G	T	SNV	http://www.umd.be/BRCA2/	http://www.umd.be/BRCA2/														3 - UV		uncertain							Driver	0.25	Passenger	0.308	Driver	0.138	CANCER	-1.7	DAMAGING	-3.15	medium	2.795	disease_causing	1	probably damaging
Tumor suppressor	BRCA2	ENST00000380152	ENSP00000369497	W2626C	1	13	32936732	G	T	SNV	http://www.umd.be/BRCA2/	http://www.umd.be/BRCA2/														3 - UV		uncertain				Disease			Driver	0.276	Passenger	0.332	Driver	0.188	CANCER	-1.59	DAMAGING	-3.05	medium	3.095	disease_causing	1	probably damaging
Tumor suppressor	BRCA2	ENST00000380152	ENSP00000369497	W3191C	1	13	32971106	G	T	SNV	http://www.umd.be/BRCA2/	http://www.umd.be/BRCA2/														3 - UV		uncertain							Passenger	0.364	Passenger	0.452	Driver	0.292	PASSENGER/OTHER	5.81	TOLERATED	5.81	low	1.735	polymorphism	0.999999	benign
Tumor suppressor	BRCA2	ENST00000380152	ENSP00000369497	W31S	1	13	32893238	G	C	SNV	http://www.umd.be/BRCA2/	http://www.umd.be/BRCA2/														3 - UV		uncertain							Passenger	0.482	Passenger	0.444	Driver	0.236	PASSENGER/OTHER	3.14	TOLERATED	3.14	medium	2.045	disease_causing	1	probably damaging
Tumor suppressor	BRCA2	ENST00000380152	ENSP00000369497	W993C	1	13	32911471	G	T	SNV	TCGAPanCancer	Literature	COSM696747															uncertain							Passenger	0.392	Passenger	0.528	Passenger	0.328	PASSENGER/OTHER	5.3	TOLERATED	5.3	low	1.585	polymorphism	1	benign
Tumor suppressor	BRCA2	ENST00000380152	ENSP00000369497	C1399R	1	13	32912687	T	C	SNV	TCGAPanCancer	Literature																uncertain							Passenger	0.446	Passenger	0.43	Passenger	0.384	PASSENGER/OTHER	5.92	TOLERATED	5.92	low	1.15	polymorphism	0.999999	benign
Tumor suppressor	BRCA2	ENST00000380152	ENSP00000369497	C148R	1	13	32900254	T	C	SNV	http://www.umd.be/BRCA2/	http://www.umd.be/BRCA2/														3 - UV		uncertain							Passenger	0.618	Passenger	0.562	Passenger	0.566	PASSENGER/OTHER	5.87	TOLERATED	5.87	low	1.43	polymorphism	0.999999	benign
Tumor suppressor	BRCA2	ENST00000380152	ENSP00000369497	C1675R	1	13	32913515	T	C	SNV	http://www.umd.be/BRCA2/	http://www.umd.be/BRCA2/														3 - UV		uncertain							Passenger	0.428	Passenger	0.482	Passenger	0.41	CANCER	-1.52	TOLERATED	-0.86	low	0.895	polymorphism	0.999971	benign
Tumor suppressor	BRCA2	ENST00000380152	ENSP00000369497	C1675S	1	13	32913515	T	A	SNV	http://www.umd.be/BRCA2/	http://www.umd.be/BRCA2/														3 - UV		uncertain							Passenger	0.478	Passenger	0.508	Passenger	0.368	PASSENGER/OTHER	-0.31	TOLERATED	0.34	low	0.895	polymorphism	1	benign
Tumor suppressor	BRCA2	ENST00000380152	ENSP00000369497	C1913G	1	13	32914229	T	G	SNV	http://www.umd.be/BRCA2/	http://www.umd.be/BRCA2/														3 - UV		uncertain							Passenger	0.522	Passenger	0.64	Passenger	0.404	PASSENGER/OTHER	-0.18	TOLERATED	-0.5	low	1.39	polymorphism	1	benign
Tumor suppressor	BRCA2	ENST00000380152	ENSP00000369497	C1913R	1	13	32914229	T	C	SNV	http://www.umd.be/BRCA2/	http://www.umd.be/BRCA2/														3 - UV		uncertain							Passenger	0.58	Passenger	0.542	Passenger	0.52	PASSENGER/OTHER	-0.16	TOLERATED	-0.48	low	1.39	polymorphism	0.999999	benign
Tumor suppressor	BRCA2	ENST00000380152	ENSP00000369497	C2473R	1	13	32929407	T	C	SNV	TCGAPanCancer	Literature	COSM946854															uncertain							Passenger	0.38	Passenger	0.328	Passenger	0.328	PASSENGER/OTHER	5.79	TOLERATED	5.79	neutral	0.345	polymorphism	1	benign
Tumor suppressor	BRCA2	ENST00000380152	ENSP00000369497	C2765R	1	13	32937632	T	C	SNV	http://www.umd.be/BRCA2/	http://www.umd.be/BRCA2/														3 - UV		uncertain			PASSENGER				Driver	0.23	Driver	0.25	Passenger	0.682	CANCER	-1.14	TOLERATED	-1.46	medium	2.98	disease_causing	1	probably damaging
Tumor suppressor	BRCA2	ENST00000380152	ENSP00000369497	C315S	1	13	32906558	T	A	SNV	http://www.umd.be/BRCA2/	http://www.umd.be/BRCA2/														3 - UV		uncertain					CANCER		Passenger	0.448	Passenger	0.564	Driver	0.288	PASSENGER/OTHER	5.93	TOLERATED	5.93	low	1.04	polymorphism	1	benign
Tumor suppressor	BRCA2	ENST00000380152	ENSP00000369497	C3304S	1	13	32972560	T	A	SNV	TCGAPanCancer, http://www.umd.be/BRCA2/	http://www.umd.be/BRCA2/	COSM432323													3 - UV		uncertain							Passenger	0.384	Passenger	0.426	Driver	0.286	PASSENGER/OTHER	5.74	TOLERATED	5.74	low	1.91	polymorphism	0.64143	benign
Tumor suppressor	BRCA2	ENST00000380152	ENSP00000369497	C341S	1	13	32906636	T	A	SNV	http://www.umd.be/BRCA2/	http://www.umd.be/BRCA2/														3 - UV		uncertain							Passenger	0.518	Passenger	0.558	Passenger	0.388	PASSENGER/OTHER	5.74	TOLERATED	5.74	low	1.24	polymorphism	1	possibly damaging
Tumor suppressor	BRCA2	ENST00000380152	ENSP00000369497	C822R	1	13	32910956	T	C	SNV	http://www.umd.be/BRCA2/	http://www.umd.be/BRCA2/														3 - UV		uncertain							Passenger	0.4	Passenger	0.37	Passenger	0.362	PASSENGER/OTHER	0.45	TOLERATED	0.77	low	0.805	polymorphism	0.999999	possibly damaging
Tumor suppressor	BRCA2	ENST00000380152	ENSP00000369497	D128E	1	13	32899280	T	A	SNV	http://www.umd.be/BRCA2/	http://www.umd.be/BRCA2/														3 - UV		uncertain							Passenger	0.782	Passenger	0.74	Passenger	0.528	PASSENGER/OTHER	5.93	TOLERATED	5.93	neutral	0	polymorphism	1	benign
Tumor suppressor	BRCA2	ENST00000380152	ENSP00000369497	D2238E	1	13	32915206	T	A	SNV	http://www.umd.be/BRCA2/	http://www.umd.be/BRCA2/														3 - UV		uncertain				Polymorphism			Passenger	0.524	Passenger	0.58	Passenger	0.338	CANCER	-1.33	TOLERATED	-1.33	low	1.15	disease_causing	0.551956	possibly damaging
Tumor suppressor	BRCA2	ENST00000380152	ENSP00000369497	D2723E	1	13	32937508	T	A	SNV	http://www.umd.be/BRCA2/	http://www.umd.be/BRCA2/														3 - UV		uncertain							Driver	0.242	Driver	0.26	Driver	0.18	CANCER	-3.61	DAMAGING	-3.93	medium	3.38	disease_causing	0.993552	probably damaging
Tumor suppressor	BRCA2	ENST00000380152	ENSP00000369497	F1030V	1	13	32911580	T	G	SNV	http://www.umd.be/BRCA2/	http://www.umd.be/BRCA2/														3 - UV		uncertain							Passenger	0.462	Passenger	0.586	Passenger	0.35	CANCER	-1.39	TOLERATED	-0.74	neutral	0.55	polymorphism	0.99999	benign
Tumor suppressor	BRCA2	ENST00000380152	ENSP00000369497	F1192C	1	13	32912067	T	G	SNV	TCGAPanCancer	Literature	COSM279197															uncertain							Passenger	0.454	Passenger	0.568	Passenger	0.368	PASSENGER/OTHER	5.75	TOLERATED	5.75	low	1.935	polymorphism	1	probably damaging
Tumor suppressor	BRCA2	ENST00000380152	ENSP00000369497	F11S	1	13	32890629	T	C	SNV	http://www.umd.be/BRCA2/	http://www.umd.be/BRCA2/														3 - UV		uncertain							Passenger	0.436	Passenger	0.484	Passenger	0.33	PASSENGER/OTHER	4.28	TOLERATED	4.28	medium	2.005	disease_causing	0.958682	probably damaging
Tumor suppressor	BRCA2	ENST00000380152	ENSP00000369497	F1241L	1	13	32912213	T	C	SNV	http://www.umd.be/BRCA2/	http://www.umd.be/BRCA2/														3 - UV		uncertain							Passenger	0.442	Passenger	0.442	Passenger	0.354	CANCER	-1.14	TOLERATED	-0.49	medium	2.095	disease_causing	0.997191	probably damaging
Tumor suppressor	BRCA2	ENST00000380152	ENSP00000369497	F1460V	1	13	32912870	T	G	SNV	http://www.umd.be/BRCA2/	http://www.umd.be/BRCA2/														3 - UV		uncertain							Passenger	0.506	Passenger	0.598	Driver	0.268	PASSENGER/OTHER	5.95	TOLERATED	5.95	low	1.385	polymorphism	0.999954	possibly damaging
Tumor suppressor	BRCA2	ENST00000380152	ENSP00000369497	F1524V	1	13	32913062	T	G	SNV	http://www.umd.be/BRCA2/	http://www.umd.be/BRCA2/														1 - Neutral		neutral					CANCER		Driver	0.29	Passenger	0.4	Driver	0.19	CANCER	-4.35	DAMAGING	-3.69	medium	2.125	disease_causing	0.999998	probably damaging
Tumor suppressor	BRCA2	ENST00000380152	ENSP00000369497	F1559C	1	13	32913168	T	G	SNV	http://www.umd.be/BRCA2/	http://www.umd.be/BRCA2/														3 - UV		uncertain							Passenger	0.438	Passenger	0.564	Driver	0.294	PASSENGER/OTHER	5.73	TOLERATED	5.73	low	1.65	polymorphism	1	benign
Tumor suppressor	BRCA2	ENST00000380152	ENSP00000369497	F1634S	1	13	32913393	T	C	SNV	http://www.umd.be/BRCA2/	http://www.umd.be/BRCA2/														3 - UV		uncertain							Passenger	0.446	Passenger	0.556	Driver	0.264	PASSENGER/OTHER	6.03	TOLERATED	6.03	neutral	-0.75	polymorphism	1	benign
Tumor suppressor	BRCA2	ENST00000380152	ENSP00000369497	F1698Y	1	13	32913585	T	A	SNV	http://www.umd.be/BRCA2/	http://www.umd.be/BRCA2/														3 - UV		uncertain							Passenger	0.498	Passenger	0.682	Passenger	0.502	PASSENGER/OTHER	5.87	TOLERATED	5.87	neutral	0.69	polymorphism	1	benign
Tumor suppressor	BRCA2	ENST00000380152	ENSP00000369497	F2158C	1	13	32914965	T	G	SNV	TCGAPanCancer	Literature	COSM274158															uncertain							Passenger	0.37	Passenger	0.484	Passenger	0.342	CANCER	-1.25	TOLERATED	-1.25	low	1.845	polymorphism	1	benign
Tumor suppressor	BRCA2	ENST00000380152	ENSP00000369497	F2349C	1	13	32929036	T	G	SNV	TCGAPanCancer	Literature	COSM176854															uncertain							Passenger	0.398	Passenger	0.494	Driver	0.28	CANCER	-1.34	TOLERATED	-1.34	medium	2.19	polymorphism	0.999813	benign
Tumor suppressor	BRCA2	ENST00000380152	ENSP00000369497	F246L	1	13	32905110	T	C	SNV	http://www.umd.be/BRCA2/	http://www.umd.be/BRCA2/														3 - UV		uncertain							Passenger	0.396	Passenger	0.428	Driver	0.274	PASSENGER/OTHER	5.82	TOLERATED	5.82	low	1.385	polymorphism	1	benign
Tumor suppressor	BRCA2	ENST00000380152	ENSP00000369497	F2470S	1	13	32929399	T	C	SNV	http://www.umd.be/BRCA2/	http://www.umd.be/BRCA2/														3 - UV		uncertain							Driver	0.288	Driver	0.274	Driver	0.122	PASSENGER/OTHER	5.9	TOLERATED	5.9	neutral	0	polymorphism	1	benign
Tumor suppressor	BRCA2	ENST00000380152	ENSP00000369497	F2562I	1	13	32931945	T	A	SNV	http://www.umd.be/BRCA2/	http://www.umd.be/BRCA2/														3 - UV		uncertain							Passenger	0.35	Passenger	0.498	Passenger	0.322	CANCER	-2.06	DAMAGING	-3.52	medium	3.02	disease_causing	0.999997	probably damaging
Tumor suppressor	BRCA2	ENST00000380152	ENSP00000369497	F2562L	1	13	32931945	T	C	SNV	http://www.umd.be/BRCA2/	http://www.umd.be/BRCA2/														3 - UV		uncertain							Passenger	0.438	Passenger	0.402	Driver	0.278	CANCER	-2.01	DAMAGING	-3.47	medium	3.02	disease_causing	0.999997	probably damaging
Tumor suppressor	BRCA2	ENST00000380152	ENSP00000369497	F2568C	1	13	32931964	T	G	SNV	TCGAPanCancer	Literature	COSM292520															uncertain							Passenger	0.318	Passenger	0.44	Driver	0.238	PASSENGER/OTHER	-0.73	DAMAGING	-2.19	medium	2.175	disease_causing	0.999633	probably damaging
Tumor suppressor	BRCA2	ENST00000380152	ENSP00000369497	F2841I	1	13	32945126	T	A	SNV	TCGAPanCancer	Literature	COSM469362															uncertain							Passenger	0.366	Passenger	0.488	Driver	0.242	CANCER	-1.69	DAMAGING	-1.69	medium	2.255	disease_causing	0.999997	probably damaging
Tumor suppressor	BRCA2	ENST00000380152	ENSP00000369497	F3065L	1	13	32954219	T	C	SNV	http://www.umd.be/BRCA2/	http://www.umd.be/BRCA2/														3 - UV		uncertain							Passenger	0.43	Passenger	0.436	Passenger	0.344	CANCER	-1.77	DAMAGING	-1.96	low	1.79	disease_causing	0.999912	possibly damaging
Tumor suppressor	BRCA2	ENST00000380152	ENSP00000369497	F590C	1	13	32907384	T	G	SNV	http://www.umd.be/BRCA2/	http://www.umd.be/BRCA2/														3 - UV		uncertain							Driver	0.292	Passenger	0.356	Driver	0.202	PASSENGER/OTHER	4.18	TOLERATED	4.18	medium	2.135	disease_causing	0.979727	probably damaging
Tumor suppressor	BRCA2	ENST00000380152	ENSP00000369497	F625S	1	13	32907489	T	C	SNV	http://www.umd.be/BRCA2/	http://www.umd.be/BRCA2/														3 - UV		uncertain							Passenger	0.34	Passenger	0.38	Driver	0.188	PASSENGER/OTHER	5.47	TOLERATED	5.47	medium	1.995	polymorphism	0.999684	probably damaging
Tumor suppressor	BRCA2	ENST00000380152	ENSP00000369497	F753V	1	13	32910749	T	G	SNV	http://www.umd.be/BRCA2/	http://www.umd.be/BRCA2/														3 - UV		uncertain							Passenger	0.422	Passenger	0.544	Driver	0.256	PASSENGER/OTHER	-0.45	TOLERATED	-0.45	medium	2.32	polymorphism	1	benign
Tumor suppressor	BRCA2	ENST00000380152	ENSP00000369497	F81I	1	13	32893387	T	A	SNV	http://www.umd.be/BRCA2/	http://www.umd.be/BRCA2/														3 - UV		uncertain							Passenger	0.574	Passenger	0.52	Passenger	0.336	PASSENGER/OTHER	3.93	TOLERATED	3.93	medium	2.045	disease_causing	0.989856	probably damaging
Tumor suppressor	BRCA2	ENST00000380152	ENSP00000369497	H1071Q	1	13	32911705	T	A	SNV	http://www.umd.be/BRCA2/	http://www.umd.be/BRCA2/														3 - UV		uncertain							Passenger	0.466	Passenger	0.622	Driver	0.274	PASSENGER/OTHER	5.88	TOLERATED	5.88	neutral	0.345	polymorphism	1	benign
Tumor suppressor	BRCA2	ENST00000380152	ENSP00000369497	H2365Q	1	13	32929085	T	A	SNV	http://www.umd.be/BRCA2/	http://www.umd.be/BRCA2/														3 - UV		uncertain							Passenger	0.338	Passenger	0.378	Driver	0.182	CANCER	-1.23	TOLERATED	-1.23	medium	2.32	polymorphism	1	benign
Tumor suppressor	BRCA2	ENST00000380152	ENSP00000369497	H334Q	1	13	32906617	T	A	SNV	http://www.umd.be/BRCA2/	http://www.umd.be/BRCA2/														3 - UV		uncertain							Passenger	0.5	Passenger	0.618	Passenger	0.338	PASSENGER/OTHER	5.92	TOLERATED	5.92	neutral	0.345	polymorphism	1	benign
Tumor suppressor	BRCA2	ENST00000380152	ENSP00000369497	I1111M	1	13	32911825	T	G	SNV	http://www.umd.be/BRCA2/	http://www.umd.be/BRCA2/														3 - UV		uncertain							Passenger	0.488	Passenger	0.492	Driver	0.208	PASSENGER/OTHER	4.83	TOLERATED	4.83	medium	2.425	polymorphism	0.783559	probably damaging
Tumor suppressor	BRCA2	ENST00000380152	ENSP00000369497	I1298T	1	13	32912385	T	C	SNV	http://www.umd.be/BRCA2/	http://www.umd.be/BRCA2/														3 - UV		uncertain							Passenger	0.462	Passenger	0.494	Driver	0.294	PASSENGER/OTHER	5.56	TOLERATED	5.56	low	1.67	polymorphism	1	benign
Tumor suppressor	BRCA2	ENST00000380152	ENSP00000369497	I1418R	1	13	32912745	T	G	SNV	http://www.umd.be/BRCA2/	http://www.umd.be/BRCA2/														3 - UV		uncertain							Passenger	0.528	Passenger	0.536	Passenger	0.346	PASSENGER/OTHER	5.79	TOLERATED	5.79	medium	2.015	polymorphism	1	possibly damaging
Tumor suppressor	BRCA2	ENST00000380152	ENSP00000369497	I1607S	1	13	32913312	T	G	SNV	TCGAPanCancer	Literature	COSM946813															uncertain							Passenger	0.456	Passenger	0.572	Passenger	0.346	PASSENGER/OTHER	5.89	TOLERATED	5.89	neutral	0.345	polymorphism	1	benign
Tumor suppressor	BRCA2	ENST00000380152	ENSP00000369497	I1772S	1	13	32913807	T	G	SNV	TCGAPanCancer	Literature	COSM946823															uncertain							Passenger	0.464	Passenger	0.558	Passenger	0.36	PASSENGER/OTHER	5.53	TOLERATED	5.53	low	1.7	polymorphism	1	possibly damaging
Tumor suppressor	BRCA2	ENST00000380152	ENSP00000369497	I1808T	1	13	32913915	T	C	SNV	http://www.umd.be/BRCA2/	http://www.umd.be/BRCA2/														3 - UV		uncertain							Passenger	0.538	Passenger	0.524	Passenger	0.394	PASSENGER/OTHER	5.83	TOLERATED	5.83	low	0.895	polymorphism	1	benign
Tumor suppressor	BRCA2	ENST00000380152	ENSP00000369497	I1851S	1	13	32914044	T	G	SNV	http://www.umd.be/BRCA2/	http://www.umd.be/BRCA2/														3 - UV		uncertain							Passenger	0.414	Passenger	0.524	Driver	0.288	CANCER	-1.31	TOLERATED	-0.66	low	1.61	polymorphism	1	benign
Tumor suppressor	BRCA2	ENST00000380152	ENSP00000369497	I1929S	1	13	32914278	T	G	SNV	http://www.umd.be/BRCA2/	http://www.umd.be/BRCA2/														3 - UV		uncertain							Passenger	0.486	Passenger	0.574	Driver	0.298	PASSENGER/OTHER	-0.26	TOLERATED	-0.59	low	1.845	polymorphism	1	benign
Tumor suppressor	BRCA2	ENST00000380152	ENSP00000369497	I1957T	1	13	32914362	T	C	SNV	http://www.umd.be/BRCA2/	http://www.umd.be/BRCA2/														3 - UV		uncertain							Passenger	0.498	Passenger	0.53	Driver	0.268	PASSENGER/OTHER	5.82	TOLERATED	5.82	low	1.24	polymorphism	1	benign
Tumor suppressor	BRCA2	ENST00000380152	ENSP00000369497	I1962T	1	13	32914377	T	C	SNV	http://www.umd.be/BRCA2/	http://www.umd.be/BRCA2/														3 - UV		uncertain							Passenger	0.5	Passenger	0.54	Passenger	0.322	PASSENGER/OTHER	5.87	TOLERATED	5.87	neutral	-0.295	polymorphism	1	benign
Tumor suppressor	BRCA2	ENST00000380152	ENSP00000369497	I2269T	1	13	32915298	T	C	SNV	http://www.umd.be/BRCA2/	http://www.umd.be/BRCA2/														3 - UV		uncertain							Passenger	0.37	Passenger	0.374	Driver	0.224	CANCER	-1.03	TOLERATED	-1.03	neutral	0.64	polymorphism	1	benign
Tumor suppressor	BRCA2	ENST00000380152	ENSP00000369497	I2490T	1	13	32930598	T	C	SNV	http://www.umd.be/BRCA2/	http://www.umd.be/BRCA2/														3 - UV		uncertain				Polymorphism			Driver	0.256	Driver	0.282	Driver	0.168	CANCER	-0.75	DAMAGING	-2.21	neutral	0.55	polymorphism	1	benign
Tumor suppressor	BRCA2	ENST00000380152	ENSP00000369497	I2718T	1	13	32937492	T	C	SNV	http://www.umd.be/BRCA2/	http://www.umd.be/BRCA2/														3 - UV		uncertain							Passenger	0.366	Passenger	0.4	Driver	0.238	CANCER	-1.13	TOLERATED	-1.45	neutral	0.345	polymorphism	1	benign
Tumor suppressor	BRCA2	ENST00000380152	ENSP00000369497	I2822T	1	13	32944672	T	C	SNV	TCGAPanCancer	Literature	COSM696721															uncertain							Driver	0.27	Driver	0.294	Driver	0.24	PASSENGER/OTHER	-0.11	TOLERATED	-1.28	low	1.15	disease_causing	0.850432	probably damaging
Tumor suppressor	BRCA2	ENST00000380152	ENSP00000369497	I3259T	1	13	32972426	T	C	SNV	http://www.umd.be/BRCA2/	http://www.umd.be/BRCA2/														3 - UV		uncertain							Passenger	0.366	Passenger	0.388	Driver	0.196	PASSENGER/OTHER	5.81	TOLERATED	5.81	neutral	0.46	polymorphism	1	benign
Tumor suppressor	BRCA2	ENST00000380152	ENSP00000369497	I332M	1	13	32906611	T	G	SNV	TCGAPanCancer	Literature	COSM274156															uncertain							Passenger	0.6	Passenger	0.712	Passenger	0.346	PASSENGER/OTHER	5.66	TOLERATED	5.66	low	1.495	polymorphism	1	possibly damaging
Tumor suppressor	BRCA2	ENST00000380152	ENSP00000369497	I416S	1	13	32906862	T	G	SNV	http://www.umd.be/BRCA2/	http://www.umd.be/BRCA2/														3 - UV		uncertain							Passenger	0.408	Passenger	0.49	Passenger	0.354	PASSENGER/OTHER	5.59	TOLERATED	5.59	medium	2.005	polymorphism	1	benign
Tumor suppressor	BRCA2	ENST00000380152	ENSP00000369497	I423N	1	13	32906883	T	A	SNV	http://www.umd.be/BRCA2/	http://www.umd.be/BRCA2/														3 - UV		uncertain							Passenger	0.552	Passenger	0.61	Passenger	0.332	PASSENGER/OTHER	5.8	TOLERATED	5.8	neutral	-1.385	polymorphism	1	benign
Tumor suppressor	BRCA2	ENST00000380152	ENSP00000369497	I505K	1	13	32907129	T	A	SNV	http://www.umd.be/BRCA2/	http://www.umd.be/BRCA2/														3 - UV		uncertain							Passenger	0.51	Passenger	0.588	Passenger	0.332	PASSENGER/OTHER	5.87	TOLERATED	5.87	low	1.645	polymorphism	1	benign
[truncated: 2,364 more rows]
[truncated: 15 more columns]
